# Supplementary material for: An efficient algorithm to explore liquid association on a genome-wide scale
Source: BMC Bioinformatics. 2014 Nov 28;15(1):371. doi: 10.1186/s12859-014-0371-5 (PMC4255454; doi:10.1186/s12859-014-0371-5)
Supplement: Additional file 1 — A list of the top 10,000 triplets reported by the fastLA algorithm using the yeast data set. [file 12859_2014_371_MOESM1_ESM.csv]

	X1 or X2	X2 or X1	X3	est. rho1-rho0	GLA value	estimates	san.se	wald	p value	Model type
1	YGR143W	YLR343W	YGR149W	1.3353924	0.4173784	2.3510720894	0.335712729	49.0451734595	2.50E-012	F
2	YCRX13W	YFL052W	YDR536W	1.2337949	0.4165601	1.6636313966	0.2411218004	47.6037603813	5.22E-012	F
3	YDR059C	YGL252C	YLR035C	-1.3248844	-0.4711297	-1.9913305062	0.2913385252	46.7187118008	8.19E-012	F
4	YDR494W	YLR281C	YMR008C	1.0422498	0.4050858	1.0966862174	0.1608730483	46.4727303541	9.29E-012	F
5	YBL106C	YDR011W	YAL001C	-1.0292995	-0.4061164	-1.1382360274	0.1673098711	46.2830026565	1.02E-011	F
6	YMR151W	YOR143C	YGR055W	1.2038265	0.4372296	2.3374919137	0.3442355037	46.109340788	1.12E-011	F
7	YIL169C	YJL193W	YPR004C	1.1713061	0.4312966	1.4899641398	0.221505127	45.2464036998	1.74E-011	F
8	YDR409W	YPR046W	YPR122W	1.367621	0.4486439	2.297094943	0.3474825458	43.7010530481	3.83E-011	F
9	YBR218C	YDR420W	YPR170C	-1.1992213	-0.433593	-1.6554100461	0.2513158938	43.3881629484	4.49E-011	F
10	YAL067C	YPL113C	YKR008W	-1.1616086	-0.4100417	-1.3928901583	0.2123377577	43.0307866941	5.39E-011	F
11	YLR111W	YNL232W	YAR007C	1.1350116	0.4254046	1.5667427361	0.2413674408	42.1345158697	8.52E-011	F
12	YAL014C	YPL100W	YGL218W	1.3481396	0.45536	1.1790439131	0.1847505127	40.7275847995	1.75E-010	F
13	YHL033C	YNL282W	YPL192C	1.3680894	0.4722884	1.4900628521	0.2349400667	40.2249024816	2.26E-010	F
14	YKL139W	YLR408C	YFR045W	-1.1325354	-0.4320405	-1.6927713833	0.2676027307	40.014328707	2.52E-010	F
15	YBR268W	YOR026W	YLL027W	-1.2317866	-0.4292943	-1.7619578757	0.2787833081	39.9445477052	2.61E-010	F
16	YCR072C	YGL166W	YNL189W	1.139128	0.4252917	1.3714313102	0.2180845227	39.5456237707	3.20E-010	F
17	YDR321W	YNR029C	YGR180C	1.2366892	0.4357163	1.2257269788	0.1957422834	39.2119274014	3.80E-010	F
18	YGL092W	YOL032W	YOR090C	-1.219312	-0.4211767	-1.232604154	0.1971715653	39.0803716769	4.07E-010	F
19	YJL079C	YMR018W	YPR029C	-1.2264583	-0.453792	-1.4383580256	0.2301247115	39.0667683947	4.10E-010	F
20	YGR226C	YPR190C	YER002W	1.221819	0.4178881	1.5627464767	0.2500603112	39.0559784381	4.12E-010	F
21	YBR078W	YKR020W	YJR053W	1.1933772	0.4378299	1.1935251255	0.1913649737	38.8989816305	4.46E-010	F
22	YJL060W	YML066C	YFR055W	-1.2992382	-0.4623501	-2.0570774437	0.3299572843	38.8674316188	4.54E-010	F
23	YFL054C	YGR032W	YPL072W	-1.3386234	-0.4719646	-1.2565396528	0.2017387484	38.7948209848	4.71E-010	F
24	YER134C	YOR393W	YKL054C	-1.2954772	-0.4353063	-1.5395268601	0.2471796391	38.7926236501	4.71E-010	F
25	YBR044C	YGR075C	YBR041W	-1.1511941	-0.4206927	-1.3440633026	0.2162138767	38.6431321239	5.09E-010	F
26	YDL026W	YER002W	YHL044W	-1.1404981	-0.4336961	-1.4688490025	0.2364323545	38.5958394249	5.21E-010	F
27	YBR005W	YDR186C	YLR045C	1.1558684	0.4011332	1.2920056028	0.2080556498	38.5629071521	5.30E-010	F
28	YDL196W	YNL050C	YLR359W	1.2547524	0.4586436	1.6282932398	0.2622296664	38.5568543287	5.32E-010	F
29	YMR070W	YPR106W	YMR255W	-1.2502899	-0.4317609	-1.479329482	0.2384968244	38.4737592774	5.55E-010	F
30	YDR345C	YOL081W	YJL195C	-1.1272575	-0.4055379	-1.2302490092	0.1984413105	38.4345565806	5.66E-010	F
31	YMR037C	YOR011W	YKL181W	-1.1964386	-0.4257857	-1.3031497698	0.2103595192	38.3764081187	5.83E-010	F
32	YER053C	YNR008W	YKL079W	-1.2998171	-0.4401411	-1.9369222655	0.3127723528	38.3502031631	5.91E-010	F
33	YBR124W	YDR071C	YGR038W	-1.3072064	-0.4683553	-1.7917274323	0.2893364101	38.3475576193	5.92E-010	F
34	YDR148C	YDR196C	YAL063C	-1.1956252	-0.424586	-1.5947291174	0.2576566055	38.3081594234	6.04E-010	F
35	YHL039W	YLR121C	YIL054W	-1.2153495	-0.4658937	-1.5138647596	0.2447539147	38.2573483332	6.20E-010	F
36	YOR094W	YOR250C	YBR075W	-1.2501836	-0.4383182	-1.5695056145	0.2544731648	38.0401100999	6.93E-010	F
37	YGR255C	YHR007C	YOR020C	-1.157106	-0.4059806	-2.1279593264	0.3451036016	38.0213612727	7.00E-010	F
38	YDR481C	YNL276C	YJL219W	-1.2255514	-0.4452465	-1.7269000611	0.2804082121	37.9273896256	7.34E-010	F
39	YBL028C	YMR077C	YJL195C	1.3777323	0.5000275	2.2002101249	0.3573017587	37.9190990496	7.37E-010	F
40	YOR109W	YPR170C	YMR053C	-1.1746033	-0.4004433	-1.3600007235	0.2209285968	37.8943454971	7.47E-010	F
41	YAL063C	YJL093C	YLR123C	-1.2244968	-0.4250208	-1.3260419423	0.2156367791	37.8154131224	7.78E-010	F
42	YDR168W	YPL093W	YJR010W	1.1908612	0.4190798	1.5641715827	0.2545836782	37.7491927856	8.05E-010	F
43	YGR008C	YIL117C	YIL147C	-1.3545938	-0.4874019	-1.4536806821	0.2367087797	37.7145825807	8.19E-010	F
44	YBR206W	YKL175W	YDR412W	-1.2662022	-0.4369228	-1.8286074144	0.2979355666	37.6700546968	8.38E-010	F
45	YNL336W	YPR156C	YKR095W	-1.1215488	-0.4238119	-1.5299135143	0.2493254009	37.6530975665	8.45E-010	F
46	YLR237W	YPL032C	YIL170W	-1.1913056	-0.4277164	-1.1814116993	0.1925812701	37.633485357	8.54E-010	F
47	YML117W	YMR024W	YBR192W	1.4228805	0.5178918	2.2424091597	0.3657190375	37.595388869	8.71E-010	F
48	YML072C	YOR343C	YBL065W	-0.9910854	-0.4394673	-1.8599653109	0.3037444448	37.4966959729	9.16E-010	F
49	YIR020C	YKR039W	YBL010C	1.3409298	0.4493852	1.7752718858	0.2899331868	37.4915929021	9.18E-010	F
50	YLR146C	YNL264C	YLR172C	1.249726	0.4459174	1.5976965465	0.2610331504	37.4625437368	9.32E-010	F
51	YGL137W	YLR110C	YEL036C	-1.1373103	-0.4182971	-1.4621990836	0.239182157	37.3727846662	9.76E-010	F
52	YHL021C	YOR212W	YMR016C	-1.3772921	-0.4802654	-1.4963799223	0.2447845009	37.3693817636	9.77E-010	F
53	YBR028C	YOR390W	YGR137W	1.0098875	0.3929384	1.2391941855	0.2028223639	37.3290599703	9.98E-010	F
54	YDL014W	YHR026W	YDR230W	1.2528749	0.4548281	1.6987727734	0.2780486582	37.3275062161	9.99E-010	F
55	YER064C	YHR184W	YLL016W	-1.1702457	-0.4265968	-1.84394123	0.3021705917	37.2382926134	1.05E-009	F
56	YBR108W	YDR054C	YGR152C	1.3953566	0.490738	1.9526346628	0.3201302462	37.2039088761	1.06E-009	F
57	YLR280C	YNL057W	YJR128W	1.4974428	0.4651478	1.6362220714	0.2683073779	37.1894078522	1.07E-009	F
58	YER038C	YKL111C	YNL086W	-1.3168979	-0.4647804	-1.8282848857	0.2998762769	37.1709377367	1.08E-009	F
59	YJL185C	YNR075W	YDL222C	1.0802166	0.396169	1.2473110347	0.2047174918	37.1227059154	1.11E-009	F
60	YDR150W	YOR193W	YJR107W	-1.2201479	-0.4382782	-1.3371709624	0.21968804	37.0476824767	1.15E-009	F
61	YLR406C	YMR186W	YNR050C	1.2223937	0.4242108	1.5660568499	0.2574476023	37.0030347812	1.18E-009	F
62	YEL004W	YER002W	YER136W	-1.3568483	-0.4631017	-1.9639374657	0.322884501	36.9965232525	1.18E-009	F
63	YHR164C	YNL303W	YDR059C	1.1173138	0.4176823	1.4738594718	0.2424670543	36.9493396442	1.21E-009	F
64	YGL039W	YPL227C	YKR076W	-1.139154	-0.4124079	-1.1599092287	0.1908557751	36.93493984	1.22E-009	F
65	YDL111C	YHR063C	YGR206W	-1.2431595	-0.4339641	-2.0136230938	0.3313915822	36.9209971518	1.23E-009	F
66	YHR094C	YLR069C	YGL058W	-1.3471764	-0.4770433	-1.8792917439	0.3099450959	36.7636711982	1.33E-009	F
67	YNL019C	YNR026C	YJL091C	1.2799186	0.4219656	2.3459320409	0.387040803	36.738155636	1.35E-009	F
68	YLL014W	YOL024W	YLR333C	-1.2993676	-0.4248622	-1.8589462975	0.3067457067	36.7262597639	1.36E-009	F
69	YBR207W	YGR244C	YKR036C	1.4963358	0.5303354	2.027348362	0.3346063559	36.7103384597	1.37E-009	F
70	YBR106W	YGR276C	YCR029C	-1.1632187	-0.4002185	-1.6309824379	0.2692101737	36.7041890139	1.37E-009	F
71	YAL048C	YOR313C	YNL022C	1.4777571	0.5545694	2.3352445635	0.3854624486	36.7029175077	1.38E-009	F
72	YBL009W	YGR129W	YPL114W	-1.2742915	-0.4300414	-1.8391882113	0.3038694535	36.6334870006	1.43E-009	F
73	YDR509W	YNL314W	YER130C	-1.2523432	-0.437621	-1.3941679577	0.2304191205	36.6094466838	1.44E-009	F
74	YKR096W	YLL001W	YBL109W	1.2919918	0.4570041	1.7263176251	0.2854521099	36.5742049475	1.47E-009	F
75	YKL159C	YPR054W	YLR435W	-1.3787249	-0.4450213	-1.9633256421	0.3248564515	36.5259638788	1.51E-009	F
76	YLR253W	YMR093W	YBR248C	-1.2896374	-0.4617443	-1.4671947774	0.2427790427	36.5218825478	1.51E-009	F
77	YBL096C	YOL136C	YPL121C	1.2595169	0.4526594	1.9334584536	0.3201281908	36.4772297183	1.54E-009	F
78	YBR126C	YGL202W	YJL076W	1.0873515	0.40722	0.8914018139	0.147727951	36.4100838272	1.60E-009	F
79	YHR136C	YLR184W	YJL139C	-1.1155556	-0.4037391	-1.1401494513	0.1891214783	36.344764349	1.65E-009	F
80	YDR193W	YMR056C	YJR100C	-1.2516728	-0.4671928	-1.5904079415	0.264369596	36.1904561	1.79E-009	F
81	YBR108W	YEL066W	YIL117C	1.3773272	0.4735834	1.7771192964	0.2955113368	36.1647004462	1.81E-009	F
82	YBL058W	YIL096C	YBR259W	1.166718	0.41376	1.5136247889	0.2517021057	36.1628596447	1.81E-009	F
83	YLR030W	YOL125W	YDR112W	-1.193023	-0.424966	-1.3976974449	0.2327699873	36.0555709255	1.92E-009	F
84	YFL059W	YPR136C	YIL162W	-1.3705512	-0.4808087	-1.6494726393	0.2747182719	36.0508193913	1.92E-009	F
85	YOL027C	YOR343C	YMR190C	1.2599608	0.4484457	1.5440576337	0.2573165565	36.0073824778	1.97E-009	F
86	YBR124W	YPR113W	YER148W	-1.3859284	-0.4889952	-1.3973129663	0.2332041866	35.9016734655	2.08E-009	F
87	YDR505C	YGR034W	YPL023C	-1.3173706	-0.4602395	-1.6237873316	0.2710128057	35.8986959731	2.08E-009	F
88	YDR041W	YHR053C	YHR051W	1.2441519	0.4493308	1.7469733874	0.2916453839	35.8808204202	2.10E-009	F
89	YER044C	YPR136C	YGR273C	-1.264819	-0.5078449	-1.5815404159	0.2643889872	35.7827625876	2.21E-009	F
90	YGL253W	YJL170C	YPL045W	-1.3747654	-0.5149695	-1.406359121	0.2352411917	35.7409199471	2.25E-009	F
91	YDR483W	YPL141C	YBL100C	-1.0567976	-0.4542097	-1.5691908084	0.2625899901	35.7104380312	2.29E-009	F
92	YDR401W	YER105C	YMR326C	-1.3081305	-0.4640354	-1.669786428	0.2794249555	35.7101334057	2.29E-009	F
93	YGL102C	YGL261C	YBL104C	1.2337555	0.4311174	1.6561108282	0.277268347	35.6761685293	2.33E-009	F
94	YHR070W	YPR173C	YJL032W	-1.161212	-0.3944568	-1.4605731381	0.2446120607	35.6525736484	2.36E-009	F
95	YBR140C	YOL010W	YNR044W	1.3958816	0.4965334	1.8257507996	0.3058458906	35.6350768659	2.38E-009	F
96	YDR172W	YFL008W	YBL099W	-1.3157349	-0.458729	-2.4035082901	0.4027448515	35.6148610414	2.40E-009	F
97	YJL157C	YNL200C	YGR214W	1.2147865	0.4108967	1.6945943582	0.2841149222	35.5748783627	2.45E-009	F
98	YDR174W	YOL115W	YIL053W	-1.1533633	-0.4211651	-1.3429382451	0.2251615443	35.5732583906	2.46E-009	F
99	YBL099W	YOL152W	YDL093W	1.3153384	0.4411264	1.4573443356	0.2444110916	35.5535141296	2.48E-009	F
100	YJL085W	YJL157C	YOL115W	1.3320886	0.4809044	1.3006600953	0.2181763594	35.5395767123	2.50E-009	F
101	YER048C	YHR140W	YGR083C	0.9876012	0.5050638	1.2947971001	0.2171948814	35.5389231374	2.50E-009	F
102	YCR103C	YER002W	YLR174W	-1.1896175	-0.412931	-1.2246927358	0.2054392741	35.5375382401	2.50E-009	F
103	YJL016W	YNL174W	YPR187W	1.1263506	0.4083278	1.2479353766	0.2093628172	35.5291719067	2.51E-009	F
104	YDR536W	YGL247W	YPL190C	-1.1748839	-0.4167782	-1.3763941594	0.2311371462	35.460605627	2.60E-009	F
105	YDL042C	YOR298W	YDL235C	-1.4213005	-0.5248566	-2.0085005185	0.337319815	35.4535876613	2.61E-009	F
106	YBR164C	YFR039C	YJL081C	-1.1340079	-0.3892087	-1.3591245241	0.2282860496	35.4453894299	2.62E-009	F
107	YLR247C	YLR310C	YGR171C	-1.2136324	-0.4318465	-1.4459313207	0.2428991325	35.4358947382	2.64E-009	F
108	YJR122W	YOL077C	YLR174W	-1.1791129	-0.4449541	-1.2874481609	0.2163019989	35.4273311374	2.65E-009	F
109	YDR075W	YJL197W	YKR090W	-1.2771357	-0.452642	-1.1555297971	0.1942253403	35.3957008339	2.69E-009	F
110	YIL044C	YKL208W	YDR261C	1.2069369	0.4331988	1.1995966969	0.2017202841	35.3648141732	2.73E-009	F
111	YLR333C	YLR412W	YDR385W	1.1825408	0.4345823	1.460681226	0.2456614506	35.353862686	2.75E-009	F
112	YDL248W	YLR056W	YPR037C	-1.1204222	-0.4247891	-1.3933947176	0.2343521289	35.3517171178	2.75E-009	F
113	YAL028W	YPL238C	YKL147C	-1.1222714	-0.4169248	-1.3579093851	0.2284814137	35.3215558698	2.80E-009	F
114	YER038C	YPL044C	YJL117W	1.1154975	0.4230794	1.3045158103	0.2195195841	35.314426008	2.81E-009	F
115	YGR084C	YJR104C	YLR285W	1.145934	0.4081396	1.4376487478	0.2419900822	35.2947773565	2.83E-009	F
116	YDR217C	YPR146C	YOR343C	-1.1806395	-0.4257639	-2.0927289822	0.3522829906	35.2892662746	2.84E-009	F
117	YER185W	YKL006W	YJL196C	-1.0896132	-0.4100513	-1.594318965	0.2684344051	35.2755722557	2.86E-009	F
118	YDR231C	YER052C	YIL102C	-1.2782961	-0.4587288	-2.0611985723	0.3471760642	35.2484573639	2.90E-009	F
119	YHR027C	YNL203C	YNL191W	1.3382016	0.4153894	1.7473299366	0.2945225091	35.1975838218	2.98E-009	F
120	YCL006C	YOL109W	YNR036C	-1.4790229	-0.5045343	-1.9724986273	0.3327144327	35.1471519196	3.06E-009	F
121	YGL168W	YOR346W	YOL143C	1.1262293	0.4193303	1.3310146807	0.2245133111	35.1464529354	3.06E-009	F
122	YCR019W	YIL085C	YIL177C	1.2139452	0.4219802	1.4119088471	0.2382831313	35.1096679318	3.12E-009	F
123	YBR062C	YHR114W	YER102W	-1.2493636	-0.4276407	-1.5644143741	0.2641024723	35.0880038354	3.15E-009	F
124	YGL136C	YLR008C	YNR013C	-1.2005356	-0.4520625	-1.5467878963	0.2611996894	35.0684214892	3.18E-009	F
125	YJL134W	YNL062C	YGR251W	-1.3435643	-0.4702883	-1.838932365	0.3106774968	35.0357902884	3.24E-009	F
126	YBL066C	YMR236W	YBL049W	1.1951788	0.4432882	1.6037767803	0.2710306582	35.0147478505	3.27E-009	F
127	YBL005W	YKL090W	YIL050W	-1.3786503	-0.4881036	-1.8437575495	0.3116209985	35.0069435026	3.29E-009	F
128	YDR289C	YGL038C	YKL050C	1.4303363	0.4919214	2.2966565885	0.3882366025	34.9944495989	3.31E-009	F
129	YDR313C	YML057W	YBL104C	-1.1538314	-0.4286348	-1.3521248628	0.2287010349	34.9540366823	3.38E-009	F
130	YGR254W	YOR383C	YOR265W	1.2694294	0.4515044	1.7937218921	0.3034062376	34.9511288672	3.38E-009	F
131	YJR126C	YOR304W	YJR113C	1.0892964	0.3922665	1.0390067247	0.1757589425	34.9463526434	3.39E-009	F
132	YGL263W	YLR292C	YFL054C	-1.1535483	-0.4057592	-1.5759394724	0.2667386928	34.9065582364	3.46E-009	F
133	YDL036C	YPL240C	YJL178C	-1.2668817	-0.4380578	-1.7294065715	0.2927921199	34.8879492209	3.49E-009	F
134	YHL028W	YLR017W	YNL228W	-1.4586735	-0.5204123	-1.8601648532	0.3149807855	34.8766485703	3.51E-009	F
135	YDL172C	YOL163W	YDL135C	-1.0682698	-0.4532004	-1.3901963154	0.2354295522	34.8682630012	3.53E-009	F
136	YOR156C	YOR267C	YOL123W	-1.2046689	-0.4200982	-1.4227515475	0.2409672704	34.861174697	3.54E-009	F
137	YLR111W	YNL232W	YOL090W	1.0865026	0.4084515	1.2833040813	0.2173669677	34.8555593864	3.55E-009	F
138	YIR043C	YLR165C	YPL019C	-1.3456542	-0.4644443	-1.5854466075	0.2686928799	34.8169661909	3.62E-009	F
139	YDR513W	YLL051C	YHR057C	-1.1664757	-0.4178968	-1.7015076679	0.2884269754	34.8013482782	3.65E-009	F
140	YAL063C	YLL048C	YAL011W	-1.2597846	-0.4524662	-1.6482440014	0.2794185912	34.7962474397	3.66E-009	F
141	YLL037W	YPL183C	YOR357C	1.1587605	0.4326721	1.5188171528	0.2574984758	34.7905793606	3.67E-009	F
142	YFL028C	YGL092W	YLR150W	-1.2509363	-0.4503568	-1.5317305285	0.2598971226	34.7345593625	3.78E-009	F
143	YLR186W	YPL139C	YGR003W	1.4139282	0.5158348	1.8282274059	0.3102397803	34.7268556123	3.79E-009	F
144	YGL062W	YPL038W	YDR112W	-1.1675498	-0.4140352	-1.2094471674	0.2052479107	34.7229259013	3.80E-009	F
145	YKL151C	YMR295C	YPL268W	1.2680875	0.4369063	1.5012993439	0.2548480344	34.7033989681	3.84E-009	F
146	YDR445C	YMR189W	YLR433C	-1.5529455	-0.5635487	-2.3375441617	0.3970558281	34.6590375677	3.93E-009	F
147	YGR113W	YLR409C	YIR007W	1.2563307	0.4523458	1.8819068768	0.319983836	34.5891729328	4.07E-009	F
148	YJL062W	YKL169C	YKL089W	1.3036057	0.4615606	1.7116914725	0.2911517161	34.5630663849	4.13E-009	F
149	YDR012W	YLL064C	YIL053W	-1.3330689	-0.4700018	-1.6666007844	0.2834991249	34.55888471	4.14E-009	F
150	YAL054C	YOL124C	YKL160W	1.0604956	0.4163269	1.2395770175	0.2108641205	34.5574472315	4.14E-009	F
151	YHR010W	YML049C	YGL012W	-1.2059574	-0.4573789	-1.2357180518	0.2102281079	34.5507292857	4.15E-009	F
152	YLR409C	YMR185W	YBR283C	-1.3788113	-0.4552764	-1.9751819586	0.3362181877	34.5121340444	4.24E-009	F
153	YIL005W	YLR125W	YLR027C	-1.2229127	-0.4574658	-1.6764267444	0.2854169165	34.4992569452	4.26E-009	F
154	YGR121C	YPR006C	YBR146W	1.1999314	0.4142644	1.3915057345	0.2369090231	34.499023056	4.26E-009	F
155	YGR047C	YOR099W	YER061C	1.4261249	0.5004629	1.5109724607	0.2572685365	34.4936971396	4.28E-009	F
156	YDR125C	YOR051C	YKL096W-A	-1.3021511	-0.4445213	-1.6154949221	0.2751522183	34.4718949492	4.32E-009	F
157	YCR017C	YLR146C	YNL061W	-1.4831347	-0.4848021	-1.5764376048	0.2685033823	34.4710133501	4.33E-009	F
158	YJL115W	YPL042C	YEL020C	-1.1411111	-0.3980794	-1.0170792974	0.1732426579	34.4667197137	4.34E-009	F
159	YER064C	YJR113C	YGR020C	1.1839199	0.4205105	1.7823705141	0.3036066394	34.4646163679	4.34E-009	F
160	YLR211C	YNL189W	YER076C	-1.2361779	-0.4442117	-1.4376150712	0.2449184426	34.4542067735	4.36E-009	F
161	YDL099W	YML054C	YDL176W	1.3878712	0.5059906	2.1413626915	0.3648373169	34.4494233928	4.37E-009	F
162	YGR238C	YNL173C	YMR284W	1.3051114	0.4119845	1.7122215664	0.291939459	34.3980899692	4.49E-009	F
163	YOR058C	YPL230W	YJR086W	1.2001128	0.4134384	1.4985142422	0.2555562295	34.383398913	4.53E-009	F
164	YDR271C	YOR088W	YHR021C	1.1570334	0.419968	1.3720341789	0.2339935016	34.3812979294	4.53E-009	F
165	YBR056W	YGR137W	YHR161C	1.2466523	0.4591046	2.5409063174	0.4333968665	34.3720766866	4.55E-009	F
166	YDL194W	YKL101W	YNL337W	1.1823444	0.4057977	1.6332540226	0.2786143531	34.3637460815	4.57E-009	F
167	YOR015W	YPR171W	YJL070C	-1.3730762	-0.4556121	-1.7943002828	0.3061825527	34.342299559	4.62E-009	F
168	YGL136C	YMR323W	YHR217C	1.5819626	0.5120876	1.9274503586	0.3289589094	34.3307346431	4.65E-009	F
169	YDR087C	YGR226C	YDR213W	1.4161166	0.4866723	1.7259957411	0.2947334332	34.2941966235	4.74E-009	F
170	YBR195C	YDL170W	YIR016W	-1.1707482	-0.4085153	-1.0747158016	0.183522632	34.2931998764	4.74E-009	F
171	YOR031W	YPR085C	YKR070W	1.189451	0.4210066	1.2735157776	0.2175235504	34.276470312	4.78E-009	F
172	YLR146C	YNL028W	YML108W	1.1766719	0.4231997	1.4366171512	0.2454194047	34.2660699794	4.81E-009	F
173	YDL107W	YGR075C	YKL034W	-1.2058583	-0.403027	-1.3561254009	0.2317240534	34.2497548788	4.85E-009	F
174	YBR070C	YCR061W	YIL137C	1.2336273	0.4135663	1.2613648545	0.215535615	34.2486428061	4.85E-009	F
175	YJL052W	YML030W	YPL083C	1.2127339	0.4288973	1.8948412853	0.3238371544	34.2367339619	4.88E-009	F
176	YGR037C	YML045W	YER182W	-1.1600003	-0.4095132	-1.4420380871	0.2464685046	34.2318682637	4.89E-009	F
177	YCR097WB	YGR083C	YBR164C	1.37298	0.4216258	1.6295558203	0.2785224112	34.2308900165	4.89E-009	F
178	YDR144C	YER057C	YGR018C	-1.2798829	-0.4686832	-2.3407850009	0.400175752	34.2153914026	4.93E-009	F
179	YLR158C	YNL321W	YOL034W	1.2169357	0.4380326	1.4235326441	0.2433701245	34.2137228448	4.94E-009	F
180	YAR037W	YBR086C	YKL216W	-1.1855556	-0.4274921	-2.3419078167	0.4004573051	34.200082327	4.97E-009	F
181	YCR097WA	YER127W	YGR285C	1.1303959	0.4283948	1.3961424086	0.2388041781	34.1802784742	5.02E-009	F
182	YAL041W	YHR012W	YDR476C	1.4654376	0.4908183	1.7522416644	0.2997803061	34.1650301296	5.06E-009	F
183	YCL062W	YOL038W	YMR140W	-1.4533466	-0.5178959	-2.5182729659	0.4310385286	34.1329184857	5.15E-009	F
184	YDR373W	YHR053C	YMR158W	1.1464905	0.4187722	1.6542017657	0.2832490929	34.1067159912	5.22E-009	F
185	YIL083C	YNR069C	YKR060W	-1.1412656	-0.4200818	-1.2594883031	0.2156754931	34.1025361518	5.23E-009	F
186	YGL187C	YMR295C	YPL166W	1.396726	0.5053318	1.9918806245	0.3411318466	34.0943240084	5.25E-009	F
187	YCR061W	YLR027C	YOR188W	1.1593181	0.4279108	1.2722795239	0.2179309709	34.0821644851	5.28E-009	F
188	YHR047C	YIL051C	YIL138C	-1.2518128	-0.4460921	-1.4815372751	0.2537990812	34.075722625	5.30E-009	F
189	YBL015W	YFL059W	YCR070W	1.1393312	0.4133753	1.3049998197	0.2235811398	34.0683085206	5.32E-009	F
190	YKL043W	YPL222W	YGL063W	-1.1651021	-0.4555092	-1.9076098474	0.326829786	34.0671538798	5.32E-009	F
191	YBR124W	YGR282C	YNL272C	-1.3442317	-0.4765853	-1.7001126405	0.2913410715	34.0527324661	5.36E-009	F
192	YBR075W	YFR033C	YLR361C	-1.2123938	-0.4414633	-1.3737852179	0.235488592	34.032819611	5.42E-009	F
193	YDR039C	YLR029C	YJR014W	1.2401629	0.4225658	1.2664612735	0.2171355821	34.0190227659	5.46E-009	F
194	YER057C	YJL026W	YPR136C	1.3298114	0.4651888	1.5259668025	0.2616536381	34.012348157	5.48E-009	F
195	YDL081C	YOR150W	YML096W	1.4249727	0.4967362	1.791098923	0.3071674904	34.0007617102	5.51E-009	F
196	YJR047C	YNL303W	YLR278C	-1.1435784	-0.4275622	-1.7226907591	0.2954480532	33.9979227511	5.52E-009	F
197	YDR212W	YNL286W	YNR059W	1.1799399	0.4269032	1.3080386238	0.2243447124	33.9945627692	5.53E-009	F
198	YDR515W	YNL176C	YGR293C	1.369327	0.4418101	1.5166795925	0.260138909	33.9920265681	5.53E-009	F
199	YPL126W	YPR129W	YJR025C	-1.1850547	-0.4252002	-1.0696702448	0.1834938683	33.9826089306	5.56E-009	F
200	YDR092W	YIL003W	YER177W	1.2185	0.4550952	2.9769661036	0.5107071053	33.9784825017	5.57E-009	F
201	YLR190W	YMR092C	YJL022W	-1.2173217	-0.4540908	-1.393688962	0.2391106997	33.9729844445	5.59E-009	F
202	YBR076W	YOR053W	YDR080W	1.1457044	0.4097587	1.252060912	0.2148128881	33.972714314	5.59E-009	F
203	YLR449W	YOL109W	YGR160W	-1.3325784	-0.5033279	-2.8990130596	0.4975385729	33.9505513374	5.65E-009	F
204	YKR093W	YMR082C	YBR240C	1.1926108	0.4184738	1.8171199033	0.3118675769	33.9489790815	5.66E-009	F
205	YDR099W	YGR264C	YGR065C	1.2960565	0.4465447	1.3661272929	0.2345361235	33.9283586501	5.72E-009	F
206	YDL218W	YDR433W	YEL041W	-1.3803892	-0.4864615	-1.8076815344	0.3103649221	33.9233381902	5.73E-009	F
207	YHR140W	YNL199C	YNR054C	1.1192642	0.4525814	1.4299609407	0.2455629854	33.9095901488	5.77E-009	F
208	YDR119W	YOL005C	YFR050C	1.3001569	0.4479641	1.6289417647	0.2797612341	33.9028373853	5.79E-009	F
209	YDR175C	YLR170C	YIL066C	-1.2325456	-0.4617	-1.2770270905	0.2193828097	33.8840279999	5.85E-009	F
210	YCR096C	YOR297C	YOL120C	1.1567481	0.3983042	1.6028947461	0.2753856334	33.8787556973	5.87E-009	F
211	YER011W	YHR157W	YMR172W	-1.0348024	-0.3949556	-1.1129676357	0.1912264294	33.8742149695	5.88E-009	F
212	YBL022C	YDR354W	YOR277C	1.1860046	0.4311662	1.3144850019	0.2259036176	33.8582805375	5.93E-009	F
213	YDL099W	YDL176W	YLR109W	1.339129	0.4673978	1.7395529599	0.2989628918	33.8563970226	5.93E-009	F
214	YPL166W	YPL211W	YOR240W	1.2360203	0.437002	2.1583597895	0.3709832994	33.8484638718	5.96E-009	F
215	YCR005C	YJL079C	YIL104C	1.3675683	0.4686307	1.5242204037	0.2620457748	33.8330553154	6.00E-009	F
216	YHL028W	YNL228W	YLR017W	-1.2658086	-0.4223348	-1.5387551756	0.2646162922	33.8147276402	6.06E-009	F
217	YOL119C	YPR163C	YDR484W	1.1773839	0.4285308	1.4634206658	0.2516716441	33.811917059	6.07E-009	F
218	YHR219W	YPR148C	YDR318W	-1.1118828	-0.4105038	-1.0989322472	0.1890165987	33.8019649799	6.10E-009	F
219	YDR054C	YJR127C	YNL084C	-1.0563403	-0.3953548	-1.3011013952	0.2238945897	33.7703130631	6.20E-009	F
220	YHR070W	YJL032W	YMR005W	-1.4560914	-0.5175347	-1.9880561241	0.3421341712	33.7648151741	6.22E-009	F
221	YJL055W	YPL157W	YFR001W	1.4782885	0.5304462	2.0438165771	0.3518098097	33.7495467629	6.27E-009	F
222	YFL002C	YGL257C	YER044C	1.2421803	0.4423733	1.8250978599	0.314168459	33.7479306597	6.27E-009	F
223	YLR431C	YPR008W	YHR200W	-1.1726135	-0.418992	-1.0908226961	0.1878417015	33.7228525749	6.35E-009	F
224	YGR109C	YPL115C	YGL210W	1.0503003	0.3958981	1.055165338	0.1817190146	33.7163292682	6.38E-009	F
225	YMR281W	YNL200C	YGR094W	-1.3927327	-0.4890524	-1.4392437166	0.2478873586	33.7100909848	6.40E-009	F
226	YHR005C	YJR021C	YPL126W	-1.4082101	-0.4862893	-2.0370375203	0.3508775352	33.7044255645	6.42E-009	F
227	YDR525W	YNL206C	YPL034W	-1.2604446	-0.4417985	-1.3691113851	0.2358831251	33.6886662912	6.47E-009	F
228	YDL029W	YLR376C	YGR130C	1.3165814	0.4694941	1.7670357405	0.3045041783	33.6747325422	6.51E-009	F
229	YGL261C	YOL054W	YPL146C	1.3149277	0.4806753	1.5555935521	0.2680876687	33.6696492662	6.53E-009	F
230	YJL015C	YPR087W	YLR143W	1.1855321	0.4156112	1.6280024034	0.280575222	33.6675452871	6.54E-009	F
231	YHR036W	YLL013C	YAL059W	-1.3208818	-0.4665433	-1.7183201193	0.2961529243	33.6648047171	6.55E-009	F
232	YMR065W	YOR128C	YDL228C	1.4943817	0.5185836	1.4193758806	0.2446442239	33.6608368738	6.56E-009	F
233	YGL070C	YLR336C	YPL221W	1.384544	0.4947474	1.7756329996	0.3062093977	33.625549077	6.68E-009	F
234	YCL055W	YML057W	YMR253C	1.0496698	0.4165586	1.2162046527	0.2097373316	33.6249652427	6.68E-009	F
235	YIL111W	YLR283W	YLR392C	0.9739438	0.3943491	0.8000113353	0.137973347	33.6203230401	6.70E-009	F
236	YLR345W	YML072C	YPR120C	1.2624528	0.4517013	1.4713175997	0.2537739417	33.613892698	6.72E-009	F
237	YHR026W	YKL091C	YHR169W	1.1523453	0.4247517	1.2688070273	0.2188460798	33.6134900911	6.72E-009	F
238	YGR154C	YOR095C	YJL048C	-1.3169238	-0.4780053	-1.9239956995	0.3318743228	33.6094100644	6.74E-009	F
239	YDL152W	YIL130W	YKR017C	1.2436166	0.4429851	1.1479418103	0.1980150585	33.6080497363	6.74E-009	F
240	YIL014W	YLR236C	YPR124W	1.2443393	0.4465477	1.9553759288	0.3374914536	33.5687345786	6.88E-009	F
241	YJR152W	YNR045W	YBR292C	-1.3030856	-0.4496536	-1.3122533553	0.2265009117	33.5656819189	6.89E-009	F
242	YEL009C	YLR328W	YPL114W	-1.1591426	-0.4220299	-1.281192857	0.2211534179	33.5615265039	6.90E-009	F
243	YHR216W	YLR091W	YOR192C	1.1165637	0.4018785	1.4047364069	0.2424918464	33.5579479391	6.92E-009	F
244	YGL250W	YHL006C	YDR146C	1.0803551	0.4558535	1.4136184063	0.2440497102	33.5511793057	6.94E-009	F
245	YEL054C	YJR065C	YBR283C	1.3102276	0.4758558	2.1871433514	0.3777512921	33.5229771107	7.04E-009	F
246	YJR144W	YPL106C	YKL007W	-1.1582478	-0.4295152	-1.2746044061	0.2201514909	33.5202746894	7.05E-009	F
247	YDR067C	YJR119C	YMR103C	-1.1036777	-0.4076013	-1.4818397611	0.2559475532	33.519730889	7.05E-009	F
248	YJR107W	YOR217W	YKL011C	-1.3873446	-0.5023709	-1.8707944511	0.3231992765	33.5051360892	7.11E-009	F
249	YER078C	YHR116W	YDR090C	-1.1668148	-0.4341644	-1.5091962766	0.2607393769	33.502576178	7.12E-009	F
250	YEL062W	YKL044W	YGR161C	1.2156255	0.4274531	1.4258013406	0.246335398	33.5015106044	7.12E-009	F
251	YGL188C	YHL002W	YGL254W	-1.1229817	-0.4212429	-1.2662115875	0.2187969236	33.4911564846	7.16E-009	F
252	YBR126C	YLR398C	YDR507C	1.1227525	0.4713476	1.9655802331	0.3396816728	33.4839990387	7.19E-009	F
253	YCR011C	YOR106W	YCR025C	-1.3343723	-0.4689624	-1.9518792871	0.3373340901	33.4799998046	7.20E-009	F
254	YDR167W	YPL118W	YNL295W	-1.2274695	-0.4317619	-1.6961641911	0.293157466	33.4760233661	7.21E-009	F
255	YDL154W	YMR161W	YLR212C	-1.232836	-0.4162655	-1.3205653255	0.2282580044	33.4709275009	7.23E-009	F
256	YHR131C	YNL058C	YER142C	-1.3353167	-0.4793854	-2.2781843941	0.3937888189	33.469635565	7.24E-009	F
257	YCL064C	YNL276C	YOR314W	1.2965491	0.4485004	1.5406515772	0.266341188	33.4604826062	7.27E-009	F
258	YNL270C	YPL184C	YPL264C	1.1487375	0.4033623	1.1242895789	0.1943746638	33.4562345395	7.29E-009	F
259	YDR156W	YGL008C	YDR465C	-1.4115867	-0.4917749	-2.0106132484	0.347740709	33.4307414863	7.38E-009	F
260	YGR223C	YMR135C	YOR334W	1.1708891	0.411555	1.5363526468	0.2657332336	33.426436589	7.40E-009	F
261	YCR051W	YOR271C	YJR061W	-1.2617231	-0.4337693	-1.7144197181	0.2965584276	33.4205632765	7.42E-009	F
262	YJR101W	YLR064W	YGL141W	-1.1850189	-0.4147651	-1.7622603166	0.3048536581	33.4162184996	7.44E-009	F
263	YDL156W	YPL108W	YCL052C	-1.1030891	-0.4093135	-1.3650778821	0.2361718264	33.4086313086	7.47E-009	F
264	YBL008W	YDR349C	YJL209W	1.1907129	0.4251526	2.0130759331	0.3483018422	33.4047919011	7.48E-009	F
265	YHR051W	YLR301W	YDR432W	1.2970375	0.4719434	2.0999256374	0.3634202115	33.3879441105	7.55E-009	F
266	YFR008W	YOR109W	YEL030W	-1.119591	-0.4104532	-1.1477440844	0.1986326877	33.3878680082	7.55E-009	F
267	YBR099C	YHR189W	YKL093W	1.5376407	0.5102363	1.9795833246	0.3426267455	33.3814387848	7.57E-009	F
268	YGL029W	YOR026W	YLR439W	-1.1417937	-0.4171603	-1.6972336191	0.2937626129	33.3802977877	7.58E-009	F
269	YKL135C	YOR260W	YHR188C	1.2007292	0.4242426	1.2881641608	0.2230284817	33.3596717313	7.66E-009	F
270	YBR179C	YPR091C	YNR030W	-1.3651857	-0.4843239	-1.4895017561	0.2579178205	33.3518046744	7.69E-009	F
271	YIL173W	YMR309C	YAL041W	1.2442546	0.4351297	1.5777823587	0.273207153	33.3510921455	7.69E-009	F
272	YDL220C	YHR005C	YLL021W	1.2068501	0.4316579	1.4646713685	0.2536314275	33.3483423973	7.70E-009	F
273	YGR028W	YLR438W	YFR004W	-1.1069472	-0.4300923	-1.510952928	0.2616670251	33.3429388073	7.73E-009	F
274	YIL002C	YNL141W	YOR308C	1.1960052	0.4018539	1.3981779312	0.2422185611	33.3203877182	7.82E-009	F
275	YGR049W	YOR140W	YDR397C	1.2783043	0.4556784	1.6006929819	0.2773275945	33.314240171	7.84E-009	F
276	YBR117C	YLR445W	YPR201W	1.3131909	0.434184	1.3081413963	0.2266485457	33.3122145472	7.85E-009	F
277	YGR287C	YJL071W	YOR243C	-1.2786509	-0.4353036	-1.4552730244	0.252198322	33.2969591184	7.91E-009	F
278	YER058W	YGR260W	YPL271W	-1.3383449	-0.4701759	-2.1328295497	0.3696755435	33.2867089089	7.95E-009	F
279	YDR274C	YNR027W	YGR040W	1.3741852	0.4661026	1.8174582969	0.3150309934	33.2829906887	7.97E-009	F
280	YER135C	YJR059W	YOR293W	-1.4324969	-0.5220963	-1.8122378642	0.3141266375	33.2828777129	7.97E-009	F
281	YBR129C	YER124C	YHL029C	-1.142227	-0.398718	-1.2061550551	0.2090940265	33.2753805607	8.00E-009	F
282	YAL065C	YNL268W	YFL039C	-1.4280556	-0.4516308	-1.7316719652	0.3003812266	33.2342344523	8.17E-009	F
283	YLR200W	YOL011W	YOR230W	-1.22264	-0.4212925	-1.232509547	0.2138243148	33.2251083456	8.21E-009	F
284	YDL213C	YJL001W	YBR221C	1.2970346	0.4664596	1.6752251503	0.2906319027	33.2246028812	8.21E-009	F
285	YNL160W	YOR284W	YGR211W	-0.9773109	-0.4196872	-1.1903892201	0.2065257364	33.222293607	8.22E-009	F
286	YBL031W	YMR173W	YLR009W	1.285184	0.4532746	1.4399638864	0.2498516145	33.2153536246	8.25E-009	F
287	YBR288C	YIR005W	YCR080W	-1.2661723	-0.4435906	-1.9633562436	0.3407256455	33.2038596652	8.30E-009	F
288	YBR198C	YIR013C	YJL131C	1.1041805	0.4080158	1.4193487839	0.2463250541	33.2017584998	8.31E-009	F
289	YBL099W	YLR401C	YGR090W	-1.4369061	-0.5037016	-1.87553588	0.3255123424	33.1982990749	8.32E-009	F
290	YGL097W	YGL185C	YBR124W	1.2990345	0.4466863	1.7839570003	0.3096326722	33.195193343	8.34E-009	F
291	YDR313C	YOL138C	YDR523C	1.131236	0.392568	1.2103934451	0.2101250387	33.1816144787	8.39E-009	F
292	YGL053W	YNR007C	YCR017C	-1.2066447	-0.4204542	-1.6914275163	0.2936464972	33.1785294683	8.41E-009	F
293	YCR011C	YPL048W	YCR025C	-1.0924013	-0.4212336	-1.4905023406	0.2587831575	33.173653915	8.43E-009	F
294	YLL026W	YLR419W	YPL084W	-1.2770693	-0.4724433	-2.0591792702	0.3575446871	33.1686393983	8.45E-009	F
295	YIR033W	YOR303W	YGR293C	-1.2083362	-0.4349639	-1.6504080681	0.2865727915	33.1675022764	8.46E-009	F
296	YGL188C	YMR212C	YML042W	1.3724322	0.4799938	1.922920056	0.3339430188	33.1571902076	8.50E-009	F
297	YGL254W	YLR354C	YJR121W	-1.2412084	-0.490152	-1.1975694774	0.2080181799	33.1435369667	8.56E-009	F
298	YBR245C	YDR271C	YML016C	1.1924093	0.4220711	1.1860171468	0.206024859	33.1392506861	8.58E-009	F
299	YBR108W	YPR036W	YLR161W	-1.18417	-0.4218819	-1.186417021	0.2061228771	33.1300694262	8.62E-009	F
300	YGL021W	YPL231W	YNL248C	-1.3306614	-0.463169	-1.6236513468	0.2820863899	33.1299887554	8.62E-009	F
301	YCR041W	YDR141C	YML127W	1.3636642	0.4749179	1.8320660851	0.3183437166	33.1199525489	8.66E-009	F
302	YLR291C	YOR019W	YOR099W	-1.1271939	-0.4229002	-1.2409479678	0.2156613354	33.1102579507	8.71E-009	F
303	YDR508C	YLR413W	YKR078W	1.2542245	0.4582988	1.7153284825	0.2981134269	33.1078915809	8.72E-009	F
304	YDL124W	YNL230C	YPR087W	-1.2837975	-0.4558604	-1.9541093965	0.3396253358	33.1053043252	8.73E-009	F
305	YGR161C	YJL090C	YDR429C	-1.4949509	-0.5086798	-2.0296931176	0.3527656977	33.1045783914	8.73E-009	F
306	YBL035C	YFL018C	YGR090W	-1.1871075	-0.4345712	-1.2437368713	0.2161783982	33.1003380818	8.75E-009	F
307	YMR309C	YNL246W	YGL076C	-1.2046256	-0.4128115	-1.3308617556	0.2313252673	33.0993713131	8.76E-009	F
308	YDR384C	YOR250C	YBR044C	1.2692172	0.4608517	1.5824783594	0.2750860754	33.0931680539	8.78E-009	F
309	YLR464W	YOR343C	YER059W	-1.1642528	-0.4032691	-1.5779961074	0.2743210737	33.0897519275	8.80E-009	F
310	YML102W	YOR297C	YGL186C	-1.1228586	-0.4371611	-1.5967265399	0.2775861288	33.0876228846	8.81E-009	F
311	YCL063W	YHR120W	YML113W	-1.2380578	-0.4407112	-1.5117315249	0.2628365042	33.0809501383	8.84E-009	F
312	YLR119W	YOL136C	YCR018C	1.1406587	0.4209857	1.1845507815	0.2059868618	33.0695530282	8.89E-009	F
313	YJL115W	YMR296C	YGR217W	1.1530763	0.4090269	1.2384869199	0.2153677745	33.069026325	8.89E-009	F
314	YCR025C	YKR095W	YER062C	-1.2158719	-0.4146705	-1.5250929588	0.265279772	33.0509814757	8.98E-009	F
315	YBR070C	YDR497C	YDL177C	1.1095756	0.4003612	1.1465544383	0.1994524733	33.0453615048	9.00E-009	F
316	YOL020W	YPR010C	YER059W	1.0875577	0.5094872	2.6100178712	0.454080405	33.0385850828	9.03E-009	F
317	YGR084C	YLR309C	YPR154W	1.2249296	0.4437208	1.351747429	0.2351759217	33.0373645102	9.04E-009	F
318	YBL017C	YMR025W	YLR113W	-1.3039773	-0.4616328	-1.5139542431	0.2634071438	33.0347025342	9.05E-009	F
319	YCR061W	YLR027C	YNL160W	-1.2582607	-0.4399468	-1.4538221925	0.2529560149	33.0318248293	9.07E-009	F
320	YKL146W	YLR148W	YNL046W	1.2498077	0.4591534	1.3890752957	0.2417059462	33.0275916062	9.09E-009	F
321	YML006C	YOL146W	YMR311C	1.3228196	0.4520325	1.679917136	0.2923729564	33.0142413415	9.15E-009	F
322	YJL117W	YKL020C	YHR172W	-1.200257	-0.4060763	-1.4076440688	0.244990634	33.0131333523	9.15E-009	F
323	YBR099C	YLR070C	YDR069C	1.2443958	0.4459789	1.8682151823	0.3251647148	33.0101098924	9.17E-009	F
324	YFL038C	YKL220C	YGR273C	-1.2084225	-0.422203	-1.5256468192	0.2655686491	33.0030750426	9.20E-009	F
325	YGR151C	YJL162C	YIL045W	-1.167869	-0.402749	-1.318987775	0.2296356679	32.9915598864	9.26E-009	F
326	YGR240C	YOR121C	YDL027C	-1.1928921	-0.4154347	-1.5565109229	0.2709950276	32.9899533143	9.26E-009	F
327	YLR401C	YNL121C	YBR171W	-1.4304662	-0.4917133	-1.7720704283	0.3086253061	32.9684773026	9.37E-009	F
328	YCR020C	YHR041C	YHR217C	1.2236781	0.4389145	1.5644138802	0.2726219488	32.9292383126	9.56E-009	F
329	YAR020C	YLL008W	YOR341W	-1.2995114	-0.4208423	-1.48593335	0.2589585639	32.9259340776	9.57E-009	F
330	YGL094C	YJR152W	YNL160W	-1.4545304	-0.4732804	-1.9371340868	0.3376666394	32.91114981	9.65E-009	F
331	YOL125W	YOR042W	YNL005C	-1.2094739	-0.4327965	-1.1166891969	0.1946564309	32.9099420076	9.65E-009	F
332	YBR207W	YLR267W	YOL042W	1.0703088	0.3980708	1.3028455385	0.2271330428	32.9022215238	9.69E-009	F
333	YML110C	YPL094C	YJR132W	1.2531804	0.4360526	1.4329004446	0.249819078	32.8988587297	9.71E-009	F
334	YBR012W-B	YIL069C	YNL314W	-1.1991015	-0.4120055	-1.3793818147	0.2405218425	32.88970273	9.75E-009	F
335	YDR516C	YPL255W	YPL217C	-1.1546207	-0.4552937	-1.1942327285	0.2082413096	32.8885075151	9.76E-009	F
336	YBR195C	YKR085C	YOR252W	-1.0565964	-0.3826791	-1.1045758638	0.1926124246	32.886867016	9.77E-009	F
337	YNL063W	YOR264W	YOR014W	1.277572	0.4668506	1.8393060702	0.3207375434	32.8858000065	9.77E-009	F
338	YGL009C	YHR108W	YHR018C	-1.1223773	-0.4069935	-0.9737466828	0.1698084002	32.8831672701	9.79E-009	F
339	YBR112C	YIR038C	YHR181W	1.3469764	0.4739311	2.1816465824	0.3805578292	32.8645336517	9.88E-009	F
340	YGR161C	YKR053C	YGL161C	-1.2766256	-0.4547763	-1.6794430199	0.2929964591	32.8553277202	9.93E-009	F
341	YDL051W	YMR095C	YBR096W	-1.1589926	-0.4004012	-1.5752905972	0.2748362518	32.8528709252	9.94E-009	F
342	YDL171C	YPR072W	YDL040C	-1.2846284	-0.4736917	-1.5293943975	0.2668669374	32.8435011165	9.99E-009	F
343	YKR105C	YPL273W	YCR065W	1.2001441	0.4222291	1.2194698937	0.2128074953	32.8373668864	1.00E-008	F
344	YHR069C	YOR238W	YLR409C	1.319138	0.4665468	1.6215427712	0.2829787985	32.8359072724	1.00E-008	F
345	YDL212W	YFR056C	YPR025C	1.141015	0.4278286	1.8682782585	0.3260625185	32.8307922025	1.01E-008	F
346	YIL134W	YJR133W	YNL323W	-1.1746197	-0.4123006	-1.2780259767	0.2230812382	32.8211103871	1.01E-008	F
347	YKR006C	YNR018W	YDL024C	1.3760039	0.4713591	2.0572598807	0.3590977742	32.8210814735	1.01E-008	F
348	YCRX11W	YLR365W	YCL062W	1.3498017	0.4605959	1.5255408792	0.2663031055	32.81672498	1.01E-008	F
349	YMR018W	YOR359W	YOR105W	-1.1865312	-0.4085832	-1.164148831	0.203222145	32.8151920764	1.01E-008	F
350	YGR015C	YOL058W	YGR004W	1.3882782	0.4958811	1.6049559612	0.2801932442	32.8103543708	1.02E-008	F
351	YNL263C	YNL293W	YLR072W	1.2794564	0.4526646	1.6436952671	0.2869618881	32.8090886473	1.02E-008	F
352	YGR175C	YHR084W	YMR002W	-1.2410101	-0.4144718	-1.7974521566	0.3138653698	32.7965286088	1.02E-008	F
353	YIL016W	YMR068W	YCL014W	1.0935778	0.4132486	1.8151461509	0.3170390107	32.7791577132	1.03E-008	F
354	YLL026W	YNL230C	YPR087W	-1.2883971	-0.421963	-1.8824757636	0.3288244569	32.7740841032	1.04E-008	F
355	YBR123C	YKL107W	YPL237W	1.1636672	0.4175017	1.5905737031	0.2779032955	32.7582129952	1.04E-008	F
356	YDR030C	YER071C	YPL061W	1.2905908	0.4512861	1.3369407563	0.2335949773	32.7564874258	1.04E-008	F
357	YJL178C	YNL175C	YDL235C	1.2413455	0.4346151	1.4142710651	0.2471952925	32.7329329169	1.06E-008	F
358	YGR084C	YLR285W	YMR139W	1.1311587	0.4175502	1.0571038285	0.1847943357	32.7233668364	1.06E-008	F
359	YER083C	YPL253C	YPL172C	1.1409777	0.418193	1.1992873633	0.2096692654	32.7172632271	1.07E-008	F
360	YLR161W	YMR027W	YOL154W	1.3394021	0.4826776	1.414606283	0.2473134695	32.7171620671	1.07E-008	F
361	YDR255C	YOL109W	YOR212W	1.297578	0.4666102	2.1582857719	0.3773360999	32.7160740662	1.07E-008	F
362	YJR100C	YKL203C	YOR079C	-1.2683569	-0.4216408	-1.1899198162	0.2080448973	32.7130665562	1.07E-008	F
363	YBL103C	YKL023W	YOR289W	1.1931624	0.4242065	1.1652759683	0.2037761134	32.7002468105	1.08E-008	F
364	YNL055C	YNL246W	YJL009W	1.1045532	0.4111635	1.5773724667	0.2758585542	32.6960734543	1.08E-008	F
365	YEL050C	YFL021W	YOL155C	1.1922591	0.4015844	1.3942695475	0.2438623546	32.689174876	1.08E-008	F
366	YDR476C	YKR063C	YOR184W	1.1746074	0.4157972	1.4706092687	0.2572547731	32.678921476	1.09E-008	F
367	YNR068C	YPR008W	YDL248W	1.2188431	0.4321484	1.5058483252	0.2634573423	32.6694518535	1.09E-008	F
368	YER130C	YLR019W	YBR012W-B	-1.2483527	-0.4514407	-1.70359457	0.2980552432	32.669234799	1.09E-008	F
369	YBR156C	YOR056C	YBR199W	1.3016688	0.4659384	1.5031236279	0.2630224344	32.6590702554	1.10E-008	F
370	YHR169W	YIL010W	YHR161C	-1.2785776	-0.4553345	-1.3930550089	0.2437909006	32.6513805592	1.10E-008	F
371	YJL181W	YMR257C	YCRX16C	-1.5430426	-0.5354382	-1.6580158871	0.2902000213	32.6424310385	1.11E-008	F
372	YDR500C	YLR410W	YER075C	-1.2941392	-0.4501642	-1.4510724198	0.2540199642	32.6319084954	1.11E-008	F
373	YDR013W	YNL085W	YGR291C	-1.1907944	-0.4277893	-1.6876715128	0.2954414254	32.6312010945	1.11E-008	F
374	YLR348C	YNR020C	YLR258W	1.3307271	0.4804553	1.9866603626	0.3478168246	32.6246665955	1.12E-008	F
375	YFR051C	YHR118C	YOL084W	1.3000734	0.4518924	1.388110357	0.2430287508	32.6236598286	1.12E-008	F
376	YDL070W	YGL038C	YGR052W	1.2623693	0.4057417	1.6143682695	0.2826566432	32.6202159482	1.12E-008	F
377	YML112W	YPR094W	YHR138C	-1.3722079	-0.4927291	-2.2373061996	0.3917276588	32.6198814392	1.12E-008	F
378	YGR083C	YKR098C	YDR343C	-1.5528842	-0.5364112	-1.9961509458	0.3495061347	32.6194888677	1.12E-008	F
379	YIR018W	YJL023C	YOL077C	-1.3687241	-0.455999	-2.6349273178	0.4613705669	32.6165115256	1.12E-008	F
380	YNR053C	YOR207C	YOR298W	-1.2257128	-0.4300583	-1.9431477391	0.3402548204	32.6139251424	1.12E-008	F
381	YCR008W	YPR041W	YDL028C	-1.5748923	-0.5545632	-2.5786823647	0.4515805318	32.6080838375	1.13E-008	F
382	YHR037W	YKR056W	YMR214W	-1.3664156	-0.4397384	-2.0052793007	0.3511910367	32.6034002516	1.13E-008	F
383	YLR143W	YOR256C	YMR131C	-1.1252677	-0.4268723	-2.1254397007	0.3722710034	32.5971144433	1.13E-008	F
384	YBR238C	YGL040C	YOL027C	-1.3239148	-0.4499508	-1.4972238274	0.2622804061	32.5868037562	1.14E-008	F
385	YLR430W	YNL287W	YPR103W	1.3396939	0.4769278	1.6669492475	0.2920218409	32.5847269236	1.14E-008	F
386	YGR008C	YLR110C	YFR049W	-1.1780321	-0.4350937	-1.2796457689	0.2241823726	32.5819150967	1.14E-008	F
387	YIL173W	YLR157C	YBL062W	1.3276706	0.4801519	1.8669258578	0.3270959542	32.5764531121	1.15E-008	F
388	YFL058W	YPL090C	YKL170W	-1.4391376	-0.5070812	-1.7686070684	0.3099423449	32.5612361505	1.15E-008	F
389	YAL048C	YBL091C	YIL115C	1.0647561	0.421182	1.8638806304	0.3266851207	32.5519853622	1.16E-008	F
390	YMR025W	YPL098C	YOR277C	-1.1947919	-0.4180544	-1.5457356203	0.2709384538	32.548361733	1.16E-008	F
391	YER057C	YMR270C	YDR293C	-1.2439329	-0.424022	-1.2945194515	0.2269113778	32.5465242187	1.16E-008	F
392	YEL052W	YER065C	YOL125W	1.3601915	0.4230524	1.3486931048	0.2364443626	32.5363137082	1.17E-008	F
393	YFR032C	YLR353W	YGR102C	-1.1310317	-0.4154048	-1.3590049461	0.2382573137	32.5349087521	1.17E-008	F
394	YBR165W	YDR005C	YAL017W	1.1930881	0.4133027	1.1057611311	0.1938683417	32.5318565506	1.17E-008	F
395	YEL051W	YER048C	YMR036C	1.264911	0.4623066	1.7338280424	0.3039871928	32.531303983	1.17E-008	F
396	YDR402C	YMR004W	YLR023C	1.1118346	0.3952161	1.280412556	0.224538754	32.5175062132	1.18E-008	F
397	YGR153W	YJL204C	YDR172W	1.3781025	0.5023135	2.0397465279	0.3577062226	32.51617219	1.18E-008	F
398	YGR259C	YPL032C	YGR267C	1.1846645	0.4639961	1.5114134693	0.2651174971	32.5004814256	1.19E-008	F
399	YLR310C	YML113W	YLR434C	-1.1147576	-0.4359746	-1.208601099	0.2120642171	32.4811339637	1.20E-008	F
400	YER023W	YPR116W	YOL062C	-1.2974811	-0.4264028	-1.4307784944	0.2510519417	32.4801209817	1.20E-008	F
401	YBL099W	YDR253C	YKL087C	-1.1835346	-0.4353675	-1.984120314	0.3481860783	32.4723113293	1.21E-008	F
402	YAR023C	YHR136C	YDR435C	-1.2056552	-0.4330222	-1.6823720686	0.2952424519	32.4703142694	1.21E-008	F
403	YGR181W	YJR129C	YEL030W	-1.3847089	-0.4782045	-1.5214962356	0.2670166279	32.4687186949	1.21E-008	F
404	YEL023C	YML048W	YOR044W	1.0931263	0.4285842	1.4257253051	0.2502445697	32.4595422941	1.22E-008	F
405	YLR297W	YML065W	YKL039W	1.2074059	0.4490783	2.0930389445	0.3673840036	32.4574303009	1.22E-008	F
406	YKL074C	YLL013C	YLR355C	1.2967935	0.4369609	1.2837208528	0.2253409764	32.4534482379	1.22E-008	F
407	YHR086W	YJR003C	YEL020C	1.2339527	0.4516555	1.3222017665	0.232111569	32.4490429048	1.22E-008	F
408	YNL183C	YPL183C	YDL059C	1.2248255	0.4231083	1.6335049275	0.2868131868	32.4371484094	1.23E-008	F
409	YDL044C	YOR302W	YLR045C	1.3304737	0.4828336	1.4921213165	0.2619966384	32.4352187617	1.23E-008	F
410	YER050C	YGL041C	YDL003W	-1.0756279	-0.4741769	-2.0686564543	0.3632988586	32.4226626912	1.24E-008	F
411	YGL196W	YML111W	YLR093C	-1.0608228	-0.4023422	-0.8543919337	0.1500997601	32.40069179	1.25E-008	F
412	YGL065C	YKL202W	YKL179C	1.3133278	0.4664221	1.7138143239	0.3011183878	32.3931351829	1.26E-008	F
413	YKL128C	YOL043C	YMR167W	-1.2224452	-0.4261492	-1.4199597239	0.2494977498	32.3905845723	1.26E-008	F
414	YFR018C	YLR053C	YLR314C	1.2797649	0.4254853	1.7330422419	0.3045132286	32.3896286873	1.26E-008	F
415	YGR148C	YNR016C	YNL339C	-1.1557706	-0.441047	-1.0543632401	0.1852661879	32.3883020817	1.26E-008	F
416	YGR090W	YPL141C	YCR062W	1.3061048	0.481922	1.6236913781	0.2853211988	32.3846262386	1.26E-008	F
417	YLL001W	YNL248C	YPL231W	-1.3835121	-0.4324086	-1.8801832465	0.3303954012	32.3841401042	1.27E-008	F
418	YDR325W	YGL152C	YPL054W	-1.6468036	-0.5500438	-2.2231353764	0.3906612177	32.3840544025	1.27E-008	F
419	YPL183C	YPR085C	YGR209C	-1.3390836	-0.4521091	-1.8381426873	0.3230286678	32.3799600767	1.27E-008	F
420	YJL142C	YLR434C	YJL094C	1.2623324	0.4415929	1.4834848765	0.2607033079	32.3797255417	1.27E-008	F
421	YHR094C	YNR036C	YIL037C	1.1399161	0.4147555	1.2693305861	0.2231293631	32.3620510325	1.28E-008	F
422	YLR072W	YMR295C	YMR042W	1.2586135	0.4798259	1.5739561355	0.2766797843	32.3616303431	1.28E-008	F
423	YDR442W	YNL152W	YDL182W	1.3275637	0.4433883	1.5593582832	0.2741148665	32.3613509492	1.28E-008	F
424	YBR056W	YGL162W	YNL185C	-1.2248612	-0.4383561	-1.5332656285	0.2695368387	32.3592568738	1.28E-008	F
425	YJR155W	YLR258W	YKL150W	1.244632	0.4215992	1.4181797463	0.2493262745	32.3538868346	1.28E-008	F
426	YBL112C	YDR136C	YDR434W	-1.0600626	-0.4238568	-1.1738373465	0.2063915201	32.3468612802	1.29E-008	F
427	YBL031W	YBR273C	YLR436C	1.1783175	0.424833	1.2644359024	0.2223215297	32.3467456352	1.29E-008	F
428	YDL099W	YPL240C	YDL176W	1.4478784	0.5198985	2.2363109167	0.3932524153	32.3386265	1.30E-008	F
429	YDR369C	YIL050W	YPL066W	1.1222689	0.407088	1.6521036876	0.2905539929	32.3311315865	1.30E-008	F
430	YIL037C	YKL081W	YMR119W	-1.1688088	-0.4267854	-1.3473427389	0.236962547	32.3293336853	1.30E-008	F
431	YFL030W	YJR070C	YKR055W	1.4037546	0.5137296	2.280205855	0.4010342307	32.3284755041	1.30E-008	F
432	YDR358W	YPL232W	YNL228W	-1.2656553	-0.4504974	-1.4844768395	0.261125677	32.3182394553	1.31E-008	F
433	YDR028C	YKL212W	YGL062W	1.1030599	0.4516087	1.5409898269	0.2710976168	32.310832206	1.31E-008	F
434	YDR097C	YMR170C	YER146W	-1.0671684	-0.3914417	-1.4452646023	0.2542910004	32.3022483036	1.32E-008	F
435	YJR046W	YOL125W	YDR049W	0.986393	0.40103	1.4806625391	0.2605477673	32.295161874	1.32E-008	F
436	YKL175W	YLR370C	YDR255C	-1.4105154	-0.4970207	-1.8940234917	0.3332904796	32.2942279147	1.33E-008	F
437	YDR457W	YJR064W	YMR224C	-1.208889	-0.4281125	-1.5058093634	0.2649854963	32.2920620743	1.33E-008	F
438	YGR090W	YLR022C	YGL078C	1.2468115	0.4494743	1.600072929	0.2815926432	32.2876878832	1.33E-008	F
439	YCR096C	YDR328C	YDL060W	-1.3874864	-0.5079007	-2.66481465	0.4691003371	32.2702644477	1.34E-008	F
440	YOR259C	YPL127C	YLR361C	1.2439571	0.4559509	1.1922243999	0.2098857769	32.2663613645	1.34E-008	F
441	YOR025W	YOR177C	YHR127W	1.1296818	0.405998	1.7571941928	0.30934886	32.2658030683	1.34E-008	F
442	YJR105W	YOR388C	YLR276C	-1.2341159	-0.4211965	-1.606937326	0.2830061895	32.2408148468	1.36E-008	F
443	YBR110W	YMR262W	YPR035W	-1.1838664	-0.4154972	-1.6038700064	0.2824950357	32.2341847663	1.37E-008	F
444	YGL166W	YIL096C	YLR300W	1.2016426	0.4161882	1.3080139926	0.2304236373	32.2233526394	1.37E-008	F
445	YBR108W	YHR030C	YER107C	1.4625046	0.5255127	1.9458067446	0.3427948568	32.2203915842	1.38E-008	F
446	YDR255C	YLR370C	YIL011W	-1.4470028	-0.5214053	-1.8662546337	0.3288320886	32.2101996068	1.38E-008	F
447	YDL027C	YNL019C	YPL159C	1.2678764	0.457053	1.406751117	0.2478913953	32.2041346246	1.39E-008	F
448	YLR359W	YLR401C	YDR252W	1.115982	0.4047074	1.9134421795	0.3371908214	32.2017295261	1.39E-008	F
449	YJR059W	YLR152C	YKR065C	-1.3350815	-0.4588911	-1.3813158851	0.2434229098	32.2005369327	1.39E-008	F
450	YMR318C	YNL274C	YLL023C	-1.1042087	-0.4261401	-1.5125743726	0.2665576242	32.1996579155	1.39E-008	F
451	YDR289C	YGR109C	YKL050C	1.3498093	0.4742601	1.7115765852	0.3016795885	32.1885059519	1.40E-008	F
452	YAL041W	YDR431W	YDR506C	1.2255876	0.4466097	1.5527738979	0.273711785	32.1832167472	1.40E-008	F
453	YER046W	YLR101C	YOR238W	-1.2174147	-0.4242327	-0.8241897149	0.1452853907	32.1818117475	1.40E-008	F
454	YDL176W	YNL321W	YDR510W	-1.3761233	-0.4495695	-1.6855831673	0.2972166293	32.1628231073	1.42E-008	F
455	YGR090W	YKR081C	YBR134W	-1.3149611	-0.4652078	-1.7295703815	0.3049758716	32.1621828374	1.42E-008	F
456	YBR140C	YLL029W	YOL141W	-1.2194566	-0.4178248	-1.3302028168	0.2345555448	32.1620941158	1.42E-008	F
457	YIL003W	YPL256C	YCL050C	-1.0874691	-0.428783	-1.3982377065	0.2465543577	32.1615264829	1.42E-008	F
458	YIL087C	YLR430W	YKL168C	-1.3821162	-0.492514	-1.7835187144	0.3144937063	32.1611392312	1.42E-008	F
459	YGR153W	YGR171C	YER007W	-1.1152553	-0.4107952	-1.9213992251	0.3388353403	32.1556891126	1.42E-008	F
460	YDR134C	YKL112W	YML108W	1.1895181	0.4255576	1.4541736298	0.2564645542	32.1497669781	1.43E-008	F
461	YDL108W	YLR201C	YIL146C	1.2901589	0.4449273	1.6279184688	0.2871158833	32.147770842	1.43E-008	F
462	YHR088W	YKR001C	YOL094C	-1.2452083	-0.4245599	-1.3409539628	0.2365334429	32.1397600128	1.43E-008	F
463	YER053C	YML063W	YCR025C	-1.239834	-0.4340571	-1.7811436007	0.3142063122	32.1342419055	1.44E-008	F
464	YBR268W	YFR054C	YOR204W	1.2682603	0.4318755	1.6956376213	0.2991343247	32.1316914563	1.44E-008	F
465	YFR054C	YNL247W	YER015W	-1.2773538	-0.4606114	-1.7045347842	0.3007323099	32.1256228452	1.45E-008	F
466	YGR288W	YLR212C	YGL141W	-1.2286716	-0.437421	-1.5999287802	0.2823251711	32.1145692678	1.45E-008	F
467	YHR118C	YKR076W	YBR011C	1.4332582	0.4615428	1.810457737	0.3194807527	32.1134810101	1.45E-008	F
468	YBL004W	YLR114C	YBR012W-B	1.1905819	0.4550895	1.6579199153	0.2925833646	32.1090781536	1.46E-008	F
469	YGR165W	YPL208W	YGL041C	-1.2835718	-0.4571457	-1.5792380822	0.2787238331	32.1031024232	1.46E-008	F
470	YIL019W	YPR204W	YJR100C	1.51556	0.538852	1.899615089	0.3353872816	32.0802720199	1.48E-008	F
471	YBR236C	YJL138C	YBL087C	-1.1295028	-0.4129165	-1.6273649809	0.2873527795	32.0729662872	1.48E-008	F
472	YML130C	YOL070C	YGR055W	1.1317182	0.4075028	1.2851544843	0.2269472842	32.0671742585	1.49E-008	F
473	YDR229W	YEL052W	YOL156W	-1.1820648	-0.4230944	-1.2438763309	0.2197041498	32.0536793174	1.50E-008	F
474	YHR083W	YPL031C	YJR084W	-1.3836405	-0.4557949	-2.1562116319	0.3808577968	32.0521427053	1.50E-008	F
475	YDL248W	YKL175W	YLR138W	-1.2106572	-0.4431333	-1.8016198761	0.3182833668	32.0404378396	1.51E-008	F
476	YBL038W	YNL078W	YBL079W	-1.3178666	-0.4040568	-1.1282955935	0.1993674337	32.0285550896	1.52E-008	F
477	YKL099C	YKL155C	YKL005C	-1.2589046	-0.447704	-2.0383941766	0.3601952001	32.0258376257	1.52E-008	F
478	YDL028C	YPR038W	YDL065C	-1.2312637	-0.4450103	-1.3755702993	0.2430818927	32.0228780819	1.52E-008	F
479	YDR298C	YHR083W	YBR201W	-1.1524193	-0.4111508	-1.3162171615	0.2326017803	32.0205678506	1.53E-008	F
480	YGR246C	YNL077W	YBR227C	-1.1365845	-0.4192105	-1.4057529188	0.2484468127	32.0148247279	1.53E-008	F
481	YLL012W	YLR349W	YML084W	1.2589987	0.453754	1.4655201156	0.2590123364	32.0142011171	1.53E-008	F
482	YGL130W	YPL205C	YMR029C	1.3169465	0.4692718	1.5802904874	0.2792981437	32.0138387634	1.53E-008	F
483	YGR058W	YGR274C	YKR072C	1.0342707	0.4138544	1.6873643845	0.298233256	32.0114698834	1.53E-008	F
484	YDL204W	YKR004C	YML101C	-1.2789248	-0.4742717	-1.6312686755	0.2883255868	32.0099226282	1.53E-008	F
485	YDR050C	YLR389C	YAR064W	1.2452422	0.425926	1.5075833014	0.2664736928	32.0076622613	1.54E-008	F
486	YGR163W	YHL015W	YDR453C	1.1977236	0.437515	1.6640365405	0.2941278163	32.0076301481	1.54E-008	F
487	YBR164C	YBR178W	YIR038C	-1.1747475	-0.4156815	-2.0739963308	0.3666078291	32.0046068709	1.54E-008	F
488	YCR073C	YIL053W	YPL187W	1.2371132	0.4295719	1.7618675864	0.3114431772	32.0028671805	1.54E-008	F
489	YFR013W	YMR191W	YER029C	-1.2015153	-0.4192922	-1.5250938669	0.2695926132	32.0020037914	1.54E-008	F
490	YDR229W	YHR125W	YDL048C	1.3065414	0.4580036	1.6223946946	0.2867998763	32.00037854	1.54E-008	F
491	YBR108W	YIL077C	YOR153W	-1.1268896	-0.4272788	-1.5884938553	0.2808079911	32.0001602599	1.54E-008	F
492	YKL037W	YLR240W	YHR029C	1.1476584	0.4112661	1.920920446	0.3395998443	31.9951236911	1.55E-008	F
493	YOR233W	YPL063W	YLR193C	-1.2394573	-0.4478437	-1.4119941243	0.2496559608	31.9876178966	1.55E-008	F
494	YDL002C	YLR198C	YML040W	-1.16493	-0.4272914	-2.0084164356	0.3551778192	31.9753907716	1.56E-008	F
495	YIL015W	YPR051W	YOL140W	1.199463	0.465056	1.2534943153	0.2216752873	31.9749723536	1.56E-008	F
496	YEL058W	YOL117W	YPL126W	1.2518734	0.4428166	1.2332075083	0.218115138	31.9669133476	1.57E-008	F
497	YHR167W	YLR382C	YOR083W	1.1585701	0.4194601	1.5515820487	0.2744260911	31.9667653786	1.57E-008	F
498	YGR132C	YNL061W	YGL114W	1.4141146	0.4969975	1.6784201352	0.2968597614	31.9667653842	1.57E-008	F
499	YJL212C	YPR138C	YIR038C	1.3347538	0.4483358	1.8828175004	0.333018241	31.9654194501	1.57E-008	F
500	YGR167W	YPL021W	YNL228W	-1.2088618	-0.4647101	-1.9161339417	0.3389136467	31.9649194822	1.57E-008	F
501	YDL099W	YDL176W	YNL007C	1.4742222	0.5138208	1.9915608725	0.3522553687	31.9647953834	1.57E-008	F
502	YBR160W	YEL008W	YHR056C	-1.0885812	-0.4129025	-1.4479283101	0.2561166509	31.9608625075	1.57E-008	F
503	YOL033W	YPR106W	YDL128W	1.1503529	0.4218775	1.2603709972	0.2229623488	31.954626104	1.58E-008	F
504	YML078W	YPL047W	YDR202C	-1.1536874	-0.4367734	-1.8168744827	0.3214209095	31.9522613351	1.58E-008	F
505	YDL184C	YNL333W	YIR018W	1.4607808	0.4853902	1.7125255041	0.3029766243	31.9488956723	1.58E-008	F
506	YER031C	YML053C	YKL032C	-1.3670405	-0.4744265	-1.6651268822	0.2946077925	31.9452436233	1.59E-008	F
507	YMR129W	YNL260C	YHR043C	1.1381464	0.4132726	1.4530193002	0.2570864208	31.9436464214	1.59E-008	F
508	YIR036C	YMR295C	YPL268W	1.2441425	0.4388672	1.8924706579	0.3348402584	31.9435348065	1.59E-008	F
509	YDL148C	YMR038C	YGR142W	1.2318319	0.4222553	1.5448230195	0.2733803239	31.931767394	1.60E-008	F
510	YBR100W	YPR050C	YPL087W	-1.3596064	-0.4817954	-1.8719369793	0.3312949397	31.926612608	1.60E-008	F
511	YER007W	YFR052W	YCL030C	1.1382317	0.4230475	1.060453575	0.1876876795	31.9235949183	1.60E-008	F
512	YGR234W	YLR387C	YOR374W	1.1938326	0.439582	1.4069798038	0.2490239596	31.9222473543	1.60E-008	F
513	YML033W	YPL115C	YGL105W	-1.0414208	-0.4040515	-1.3064893605	0.2312563913	31.917161859	1.61E-008	F
514	YDL023C	YPL124W	YGR281W	1.3278081	0.4671592	1.9280316218	0.3413008216	31.9119716656	1.61E-008	F
515	YGR283C	YNR004W	YBR268W	1.226113	0.4366093	1.4800015304	0.2619937973	31.9111393179	1.61E-008	F
516	YLR027C	YLR229C	YDR055W	1.1389952	0.4339731	1.1473950467	0.2031516064	31.8996133943	1.62E-008	F
517	YER051W	YOR356W	YJL116C	1.1689278	0.4212042	1.0228473878	0.1811140825	31.8946059298	1.63E-008	F
518	YCL053C	YCR088W	YLL032C	1.241128	0.4462039	1.8146669328	0.3213395055	31.8908143232	1.63E-008	F
519	YLR026C	YOL102C	YDR325W	1.5415338	0.5416575	1.9160941322	0.3393128712	31.8884208996	1.63E-008	F
520	YJR007W	YNL007C	YMR155W	1.3893328	0.4920008	1.7578935701	0.3113053757	31.8868717253	1.63E-008	F
521	YBR171W	YML063W	YNL330C	-1.2997536	-0.4445478	-2.2570224026	0.3996963678	31.8868292529	1.63E-008	F
522	YDL052C	YJR152W	YCL016C	1.1189921	0.4065487	1.1441853167	0.2026302984	31.8848201976	1.64E-008	F
523	YFR007W	YNL176C	YGR293C	1.2753959	0.4534192	1.496203868	0.2649714505	31.8847767093	1.64E-008	F
524	YDR498C	YGR206W	YFL004W	1.2422511	0.4401556	1.6506819478	0.2923290824	31.8847309586	1.64E-008	F
525	YBR100W	YMR065W	YDR453C	1.3117565	0.4667077	1.7496757873	0.3098917318	31.8783023746	1.64E-008	F
526	YHR154W	YPL145C	YPL017C	1.2522141	0.4302009	1.3160489945	0.2331090259	31.873219706	1.65E-008	F
527	YIR012W	YML071C	YBL022C	-1.2302687	-0.433088	-1.6551877686	0.2931881193	31.8714484695	1.65E-008	F
528	YDL152W	YHR006W	YDR496C	-1.2673577	-0.452307	-2.0085294105	0.3558148684	31.8645806123	1.65E-008	F
529	YGR183C	YOL046C	YMR093W	-1.1235368	-0.410403	-1.4528447124	0.2573819856	31.8626652019	1.65E-008	F
530	YDR542W	YJL143W	YML028W	1.2517299	0.4174204	1.8029847688	0.3194149826	31.8620378341	1.66E-008	F
531	YBR144C	YLR435W	YBR124W	-1.349653	-0.4762271	-1.6808222713	0.2977764658	31.8612525881	1.66E-008	F
532	YIL045W	YJL218W	YLR289W	1.1952325	0.4423345	1.3855239341	0.2454799198	31.856357713	1.66E-008	F
533	YCL038C	YPL061W	YPR030W	1.1552849	0.4317935	1.1625250049	0.205999521	31.8472681592	1.67E-008	F
534	YKL029C	YPR103W	YML051W	1.1272009	0.4365853	1.2993598988	0.2302505582	31.8461939169	1.67E-008	F
535	YIL148W	YMR047C	YMR088C	1.2376629	0.4226412	1.7221524687	0.3051827548	31.8436776605	1.67E-008	F
536	YDR116C	YPR174C	YKL042W	-1.3694087	-0.4766712	-1.9503865789	0.3456440265	31.8407499443	1.67E-008	F
537	YMR250W	YOL144W	YNL051W	-1.2322069	-0.4779279	-1.9452060643	0.3447564171	31.8351215608	1.68E-008	F
538	YBR116C	YLR353W	YMR221C	1.2366954	0.4268943	1.6888646256	0.2993620317	31.8270395033	1.69E-008	F
539	YJL060W	YPL255W	YIR020C	1.3027303	0.4421457	1.4228975581	0.2522295868	31.8240326392	1.69E-008	F
540	YCR049C	YDR010C	YOR250C	-1.1448413	-0.4305858	-1.2673503531	0.2246718887	31.8196873481	1.69E-008	F
541	YGL086W	YGL117W	YPR005C	-1.2711492	-0.4215011	-1.5492096058	0.2746403573	31.8193754676	1.69E-008	F
542	YIR025W	YOR393W	YDL169C	1.2954053	0.4234345	1.23274323	0.2185383988	31.8192353371	1.69E-008	F
543	YGL181W	YGL185C	YKR021W	1.3456823	0.4680286	2.0757863023	0.3679950104	31.8186261036	1.69E-008	F
544	YDR050C	YNL197C	YAR023C	1.4056498	0.4839006	1.6102915715	0.2854810384	31.8166539244	1.69E-008	F
545	YFR019W	YLR187W	YGR144W	-1.5033834	-0.5348915	-2.2103600339	0.3918693506	31.8158437028	1.70E-008	F
546	YMR066W	YPL064C	YOL056W	1.1626399	0.408559	1.4141103819	0.2507077863	31.8149303614	1.70E-008	F
547	YBR056W	YOR075W	YLR395C	1.2031053	0.4292356	1.5543576762	0.2755871757	31.8114830578	1.70E-008	F
548	YDR420W	YDR432W	YOR021C	-1.2120025	-0.4281852	-1.6350019674	0.2899996846	31.7864119784	1.72E-008	F
549	YGR022C	YGR044C	YOR300W	1.2025928	0.4161293	1.4663986813	0.260134952	31.7765472354	1.73E-008	F
550	YDL133W	YDR015C	YBR180W	1.235855	0.4060246	1.9783007018	0.3509577366	31.7742251771	1.73E-008	F
551	YDL099W	YDL176W	YLL024C	1.5129132	0.5227189	2.2626378866	0.4014039241	31.7736335264	1.73E-008	F
552	YDL032W	YJL042W	YGR293C	1.3001774	0.4843698	1.4575848441	0.2586082394	31.767495177	1.74E-008	F
553	YJR157W	YPL170W	YDL202W	-1.2917562	-0.4650232	-1.7909726037	0.317784091	31.7624198166	1.74E-008	F
554	YNL224C	YOR156C	YPR176C	-1.3851141	-0.5060928	-1.9471375701	0.3455570513	31.7507328826	1.75E-008	F
555	YGR182C	YPL240C	YHR006W	1.4003372	0.5027002	1.964124338	0.3485927583	31.7468933303	1.76E-008	F
556	YDR381W	YKL100C	YOR182C	1.3993238	0.4492489	1.4088656271	0.2500492135	31.7459378249	1.76E-008	F
557	YAR047C	YOR361C	YDL232W	-1.2676498	-0.4217001	-1.5331320768	0.2721609196	31.7327429097	1.77E-008	F
558	YOR168W	YPR162C	YDL235C	-1.3683918	-0.5018714	-1.8452462366	0.3275947979	31.7274130941	1.77E-008	F
559	YCL022C	YOR005C	YFR049W	-1.2132597	-0.441158	-1.6429569178	0.2916900714	31.7255424922	1.78E-008	F
560	YBL060W	YNL292W	YBR080C	-1.4021087	-0.4978705	-1.7615126091	0.3127419201	31.7248309109	1.78E-008	F
561	YAR052C	YMR135C	YLR153C	-1.1431819	-0.4268976	-1.6762016136	0.2976767076	31.7075584374	1.79E-008	F
562	YHR037W	YML079W	YKR063C	1.103981	0.4460775	1.4518072958	0.2578373444	31.7048943316	1.79E-008	F
563	YBR124W	YJR013W	YJL145W	-1.1949061	-0.4070658	-1.4093891061	0.2503294639	31.698439466	1.80E-008	F
564	YBR166C	YIL163C	YGR122W	1.129203	0.3970789	0.9394721274	0.1668650059	31.6983942897	1.80E-008	F
565	YKL195W	YNL048W	YCR090C	-1.1990504	-0.4119835	-2.2286812437	0.3958578301	31.6969472181	1.80E-008	F
566	YBR292C	YPR180W	YGR040W	0.930601	0.450254	1.587618345	0.2820207218	31.6905792493	1.81E-008	F
567	YCR068W	YGR119C	YOR057W	-1.1202845	-0.445206	-1.1314884318	0.2010199697	31.6826740752	1.82E-008	F
568	YDR476C	YKR063C	YDR041W	1.1993261	0.4269353	1.4063639752	0.2498765847	31.6770217964	1.82E-008	F
569	YEL067C	YOL006C	YCRX11W	-1.3440673	-0.4732887	-1.3602691442	0.2416940514	31.6750836289	1.82E-008	F
570	YKR032W	YLR074C	YFL058W	-1.3964629	-0.5204395	-1.8070791951	0.3210845104	31.6749298564	1.82E-008	F
571	YER071C	YNL153C	YDR303C	1.3309291	0.4504345	1.5883808408	0.2822259465	31.6749110012	1.82E-008	F
572	YHR139C	YJL060W	YPL145C	1.2377558	0.501255	1.6708656069	0.2968828145	31.6747300428	1.82E-008	F
573	YGL226W	YOR276W	YIL045W	1.1623505	0.4411045	1.2784397324	0.2271598614	31.6735927929	1.82E-008	F
574	YCR055C	YOR314W	YJR075W	-1.2164233	-0.4290668	-1.6707344448	0.2968706241	31.672358293	1.83E-008	F
575	YBR110W	YIR043C	YPL220W	1.3115133	0.4594292	2.09684863	0.3725997821	31.6700659052	1.83E-008	F
576	YEL003W	YOR135C	YLR139C	-1.2160555	-0.4411742	-1.3182448554	0.2343020211	31.6548383826	1.84E-008	F
577	YAR020C	YJL183W	YIL101C	1.1418022	0.4535675	1.2380036083	0.2200468347	31.652904642	1.84E-008	F
578	YAL018C	YNL045W	YNL139C	1.1303014	0.4116236	1.3529246721	0.2404747627	31.652515032	1.84E-008	F
579	YDL144C	YOR091W	YNR021W	-1.3926136	-0.4913248	-2.1148564067	0.3759449589	31.6455930563	1.85E-008	F
580	YAL017W	YLR431C	YHL046C	-1.1644772	-0.4343908	-1.4211256149	0.252631038	31.6440106387	1.85E-008	F
581	YHR044C	YIL123W	YJL165C	-0.9738306	-0.4251101	-1.50673106	0.2678560987	31.6423262352	1.85E-008	F
582	YGR084C	YIL115C	YLR395C	-1.2289799	-0.4199565	-1.3517798031	0.2403140699	31.6412410824	1.85E-008	F
583	YGR110W	YHL040C	YJL119C	1.0888163	0.3969061	1.1100537488	0.1973591733	31.6354037127	1.86E-008	F
584	YER026C	YKR003W	YPL208W	1.2287488	0.4146866	1.4231029845	0.2530444885	31.6285217264	1.87E-008	F
585	YGL046W	YPL014W	YGR285C	-1.3675725	-0.4996754	-1.2974512397	0.2307122275	31.6257523749	1.87E-008	F
586	YLR015W	YLR038C	YIL033C	-1.3228574	-0.4678205	-1.7689452491	0.3145567042	31.6250259644	1.87E-008	F
587	YBR266C	YIL010W	YHR161C	-1.1438524	-0.4378601	-1.1062653593	0.1967259804	31.6224263932	1.87E-008	F
588	YCR004C	YDR044W	YPR178W	-1.0007647	-0.424973	-1.407695685	0.2503320144	31.6216676966	1.87E-008	F
589	YNL045W	YOR388C	YJR085C	-1.1650836	-0.4257826	-1.3802378356	0.2454742459	31.6152039159	1.88E-008	F
590	YFR037C	YKL019W	YER023W	1.3086104	0.4869348	1.4875033942	0.2645606946	31.6129690791	1.88E-008	F
591	YER101C	YML047C	YPL054W	1.1544443	0.429601	1.8234023352	0.3243337342	31.6068174818	1.89E-008	F
592	YBL029W	YGL079W	YAR047C	1.3059688	0.4496771	2.4436126151	0.4347490655	31.5927479509	1.90E-008	F
593	YDR055W	YER101C	YHR047C	-1.1967397	-0.4247854	-1.4192880031	0.2525188876	31.5902693225	1.90E-008	F
594	YLR432W	YNR030W	YGL082W	1.2517845	0.4199238	1.3356258159	0.237637673	31.5892290881	1.90E-008	F
595	YKL063C	YPL104W	YNL093W	-1.1753434	-0.4176466	-1.3047572277	0.232160619	31.5851043758	1.91E-008	F
596	YGR037C	YNL264C	YLR201C	-1.298572	-0.4725525	-1.9430147849	0.3457343844	31.5839950763	1.91E-008	F
597	YFL006W	YMR237W	YGL005C	-1.1601701	-0.4206647	-1.627882049	0.2896809282	31.5795590514	1.91E-008	F
598	YIR034C	YLL006W	YHR161C	-1.2939753	-0.5284938	-1.4422996409	0.2566772508	31.5744818625	1.92E-008	F
599	YDR441C	YNL085W	YOR233W	-1.2566778	-0.4489114	-1.7366415624	0.3090751073	31.5712897436	1.92E-008	F
600	YBL106C	YKL111C	YGR047C	-1.3444303	-0.4422016	-1.7895943921	0.3185149395	31.5681845042	1.93E-008	F
601	YLR162W	YNL257C	YMR124W	1.2690388	0.4640902	1.6902840483	0.3008480737	31.5663898473	1.93E-008	F
602	YLR303W	YOR143C	YCR077C	-1.1178055	-0.4344674	-1.302912713	0.2319027333	31.5659532081	1.93E-008	F
603	YHR012W	YNR017W	YGR203W	1.1772519	0.4395559	1.0740924244	0.1911842052	31.5630735345	1.93E-008	F
604	YGL163C	YPL096W	YMR275C	1.1656316	0.3954121	1.5514238325	0.2761630907	31.5594661557	1.93E-008	F
605	YLR343W	YPL181W	YJR114W	1.298553	0.4673164	1.3814893965	0.2459285085	31.5556666666	1.94E-008	F
606	YKL198C	YOL016C	YGL065C	1.3605242	0.4898658	1.9483032377	0.3468325734	31.5553751774	1.94E-008	F
607	YGR204W	YLR046C	YLR205C	-1.2840357	-0.437188	-1.8387064574	0.3273263752	31.554608793	1.94E-008	F
608	YEL004W	YML060W	YDR253C	-1.2227124	-0.4299652	-1.7768702308	0.3163415474	31.549970198	1.94E-008	F
609	YDR134C	YER049W	YGR090W	-1.4462834	-0.4524989	-1.5967116583	0.2842722888	31.548879564	1.94E-008	F
610	YDR174W	YER008C	YGR017W	-1.2799698	-0.433144	-1.7116227158	0.3047474041	31.5454010607	1.95E-008	F
611	YCR080W	YOL027C	YOL054W	1.2229141	0.4567515	1.8035650502	0.3211360085	31.5417373989	1.95E-008	F
612	YPL264C	YPR115W	YNL012W	1.4361704	0.5027322	1.5969385132	0.2843758596	31.5348620913	1.96E-008	F
613	YBR112C	YOL092W	YNL123W	-1.2145118	-0.4347254	-2.0430779522	0.3638782149	31.525193672	1.97E-008	F
614	YBR064W	YGL160W	YML088W	-1.1566681	-0.4314643	-1.3986144528	0.249107854	31.5225384305	1.97E-008	F
615	YHR032W	YPR070W	YGR200C	1.3161336	0.450008	1.8229682418	0.3246973523	31.5210525539	1.97E-008	F
616	YDL178W	YDR163W	YML092C	1.4920949	0.5258284	2.0281263925	0.3612854318	31.5129553229	1.98E-008	F
617	YDR438W	YIL146C	YDR430C	1.200613	0.43082	1.288979061	0.2296283956	31.5094296477	1.98E-008	F
618	YHR079C	YMR326C	YOR186W	-1.4581083	-0.5141087	-1.7833237913	0.3177250175	31.5034112339	1.99E-008	F
619	YFL008W	YJL075C	YJR001W	-1.2840144	-0.4326473	-1.6069884808	0.2863440895	31.4955415975	2.00E-008	F
620	YEL023C	YLR393W	YGR194C	1.1998551	0.4398115	1.5660265369	0.2790464374	31.4952651999	2.00E-008	F
621	YBR089C-A	YDR232W	YHR044C	1.2282772	0.5043711	1.7446407169	0.3109046633	31.4889033308	2.01E-008	F
622	YGL224C	YLR427W	YHR139C	1.2584657	0.4227189	1.3920365655	0.2480700695	31.4885418537	2.01E-008	F
623	YLR258W	YNL246W	YJL177W	1.2048183	0.4245026	1.4281522335	0.254508732	31.4878952734	2.01E-008	F
624	YDR163W	YNL178W	YDR028C	1.1234531	0.4118624	1.6748541344	0.2984811544	31.4861926166	2.01E-008	F
625	YMR243C	YOR153W	YPL135W	1.2419349	0.4022069	1.7180926449	0.3062179898	31.4797847982	2.02E-008	F
626	YBR215W	YDL093W	YCLX08C	-1.1548957	-0.4150481	-1.423358442	0.2536967262	31.4773988547	2.02E-008	F
627	YLR027C	YNR058W	YDL016C	1.254651	0.4383279	1.3942096639	0.248502983	31.4769732265	2.02E-008	F
628	YGL149W	YNL285W	YER169W	-1.0889674	-0.3992544	-1.4565582093	0.2596275803	31.4741520711	2.02E-008	F
629	YDR435C	YML127W	YPL098C	-1.2885409	-0.4608674	-1.966277685	0.3505068951	31.4699874308	2.03E-008	F
630	YGR056W	YHR048W	YDR344C	-1.1145239	-0.3970221	-1.4759973689	0.2631134951	31.4691432541	2.03E-008	F
631	YCR019W	YGL261C	YGR203W	-1.2281083	-0.4416565	-1.6073347219	0.2865311294	31.4679919159	2.03E-008	F
632	YHL028W	YPL034W	YOL006C	-1.4151051	-0.5212525	-1.6120792077	0.2873784512	31.4676530602	2.03E-008	F
633	YBR104W	YKL091C	YKL112W	1.2412317	0.4514725	1.9109306283	0.340654465	31.4674587323	2.03E-008	F
634	YGR090W	YNR038W	YKL096W-A	-1.4090492	-0.5030749	-1.9370399192	0.345358533	31.4584093966	2.04E-008	F
635	YDR178W	YPR017C	YOR153W	1.3270388	0.4461661	1.6550348694	0.2950875102	31.4566623316	2.04E-008	F
636	YGR005C	YPL213W	YPL090C	-1.6179961	-0.560525	-2.1247402371	0.3788823108	31.4487237629	2.05E-008	F
637	YAR073W	YPL227C	YOL142W	-1.3006381	-0.4716608	-1.5701761412	0.2799928438	31.4487135468	2.05E-008	F
638	YNL132W	YOR183W	YMR089C	1.090636	0.3984362	1.3108441665	0.2337561294	31.4467752274	2.05E-008	F
639	YGL218W	YML096W	YER103W	-1.4242394	-0.484048	-1.9714132352	0.3515947409	31.4391354644	2.06E-008	F
640	YKR036C	YPL105C	YGR134W	1.0262238	0.40979	1.3257103133	0.2364383038	31.4384842806	2.06E-008	F
641	YDR296W	YPR165W	YLR427W	1.0818761	0.4030414	1.2197709451	0.2175472543	31.437597968	2.06E-008	F
642	YBR108W	YDL034W	YNL069C	1.3845314	0.4865833	1.8272862979	0.3258985983	31.4375150412	2.06E-008	F
643	YBR195C	YPL183C	YKL122C	1.2852548	0.442463	1.7796630514	0.3174402797	31.4305153218	2.07E-008	F
644	YDR395W	YPR032W	YDL084W	-1.1172463	-0.4121954	-1.3555700657	0.2418028188	31.4283239594	2.07E-008	F
645	YKR046C	YLR382C	YOR153W	-1.2808089	-0.4289706	-1.3720166265	0.2447402683	31.4273588904	2.07E-008	F
646	YNL282W	YOL018C	YDR316W	1.1140361	0.4728744	1.2308582669	0.2195663961	31.4256555911	2.07E-008	F
647	YBR193C	YKL211C	YDR489W	1.382005	0.5063543	1.6879181427	0.3011412684	31.4168191369	2.08E-008	F
648	YGL253W	YPL016W	YLR136C	1.3358163	0.4680424	2.2695303483	0.4049139713	31.4156800296	2.08E-008	F
649	YOL021C	YOR150W	YGR096W	1.1196607	0.4066224	1.3587875167	0.2424827867	31.4008401341	2.10E-008	F
650	YBL075C	YJL162C	YOR130C	-1.1281478	-0.4143912	-1.0213090923	0.1822605779	31.399946675	2.10E-008	F
651	YGR152C	YHR037W	YHR051W	1.3329375	0.460121	1.6216774879	0.2894044572	31.3991972357	2.10E-008	F
652	YDL043C	YOR365C	YLR163C	1.3865852	0.5105594	1.5174096518	0.2708426719	31.3885681633	2.11E-008	F
653	YCL031C	YDL196W	YDR295C	-0.880396	-0.4252014	-1.193110632	0.2129625599	31.3873690823	2.11E-008	F
654	YGL028C	YLR071C	YPR013C	-1.3339032	-0.4535003	-1.8768971048	0.3350466248	31.3812641258	2.12E-008	F
655	YGR130C	YLR435W	YIL174W	-1.3226323	-0.4634696	-1.9316876509	0.3448285369	31.3810454489	2.12E-008	F
656	YAL017W	YPR135W	YCR024C	1.2952254	0.4537058	1.4672954066	0.2619455864	31.3771103727	2.12E-008	F
657	YDR033W	YLR293C	YCR004C	1.1228662	0.4305759	1.6342892765	0.2917760221	31.3731888686	2.13E-008	F
658	YCL075W	YFL019C	YJL125C	-1.1663814	-0.4054768	-1.4282452956	0.2550106344	31.3681583174	2.13E-008	F
659	YDL226C	YMR099C	YER170W	1.321629	0.4619582	1.8533848319	0.3309336971	31.3652841574	2.14E-008	F
660	YDR430C	YIL146C	YDR438W	1.2627085	0.4337173	1.778915023	0.3176405157	31.3645182078	2.14E-008	F
661	YGL186C	YOR088W	YMR073C	1.2493611	0.4609688	1.8457554548	0.3295940223	31.3609830857	2.14E-008	F
662	YDL140C	YJL170C	YGR033C	-1.214871	-0.4733197	-1.4098271718	0.2517745897	31.3550833411	2.15E-008	F
663	YBR173C	YEL045C	YDR115W	-1.1921049	-0.4306159	-0.9865536892	0.1761843923	31.3549840516	2.15E-008	F
664	YDR365C	YOL034W	YCR011C	-1.4522446	-0.5352463	-2.011447367	0.3592203487	31.3541827878	2.15E-008	F
665	YDR104C	YGR281W	YFR036W	-1.2403087	-0.4429502	-1.4664583463	0.2619176299	31.3480116118	2.16E-008	F
666	YGL068W	YPR196W	YNL151C	1.2874257	0.4597683	1.6518287151	0.2950336364	31.3463485723	2.16E-008	F
667	YBR215W	YOL012C	YHR209W	1.365519	0.4757692	1.1818466861	0.2110903165	31.3462549583	2.16E-008	F
668	YKL036C	YPL020C	YGL084C	1.2424088	0.4048663	1.3944097618	0.2490827293	31.3396107081	2.17E-008	F
669	YMR015C	YPR116W	YDL221W	-1.0574586	-0.3981226	-1.3883515548	0.2480102799	31.337152922	2.17E-008	F
670	YGL011C	YPL017C	YDR530C	1.3867198	0.4966554	2.2147507448	0.3956597305	31.3332909278	2.17E-008	F
671	YCR015C	YLR377C	YKR092C	-1.1414003	-0.4244496	-1.6726875332	0.2988264874	31.3322411392	2.17E-008	F
672	YGR113W	YOL025W	YHR029C	1.1560751	0.4094205	1.4640334385	0.2615623199	31.3293677894	2.18E-008	F
673	YFL004W	YFL048C	YMR055C	-1.139459	-0.3995739	-1.4932473842	0.2668022319	31.3245332593	2.18E-008	F
674	YHR030C	YJL092W	YHR169W	1.257311	0.4468706	1.833182903	0.3275528489	31.3219530553	2.19E-008	F
675	YGR002C	YHR138C	YOR265W	-1.3779737	-0.50472	-1.7887927962	0.3196220424	31.3217940577	2.19E-008	F
676	YPL008W	YPR127W	YNR051C	-1.2533958	-0.4333972	-1.7616522847	0.3147941429	31.317500745	2.19E-008	F
677	YCL020W	YOL153C	YNR050C	-1.3173411	-0.4553552	-1.8207091605	0.3253534545	31.3162902718	2.19E-008	F
678	YKL160W	YOL109W	YMR158W	1.0966346	0.4239057	1.6973910118	0.3033252451	31.3145865361	2.19E-008	F
679	YHR036W	YKL134C	YPR167C	1.2355881	0.4427615	1.8183672883	0.3249439253	31.3145644227	2.19E-008	F
680	YCRX15W	YGL223C	YBL087C	-1.4515323	-0.4972434	-1.9198787732	0.3431046553	31.3108164703	2.20E-008	F
681	YHR183W	YJR089W	YJR129C	-1.1546703	-0.4236576	-1.3149069605	0.2350019523	31.3074076405	2.20E-008	F
682	YBR138C	YKL091C	YJR119C	1.2968044	0.4549086	2.0484992069	0.3661160879	31.3064608492	2.20E-008	F
683	YGL042C	YMR144W	YGL125W	-1.0627155	-0.4082679	-1.2215133929	0.2183407855	31.2987309718	2.21E-008	F
684	YDR351W	YHR136C	YOR040W	1.193369	0.4236444	1.5322647919	0.2739350274	31.2876186149	2.22E-008	F
685	YIL020C	YIL065C	YJL005W	-1.1975824	-0.440114	-1.6933097529	0.3027520591	31.2822950812	2.23E-008	F
686	YAR030C	YCR014C	YDR441C	-1.262025	-0.4563598	-1.7335939693	0.3100474947	31.2635522557	2.25E-008	F
687	YCR085W	YNL121C	YBR142W	1.3935213	0.5132917	2.1037987348	0.3763087971	31.2550096256	2.26E-008	F
688	YDR155C	YOR138C	YJL137C	1.1549786	0.414016	1.4705157761	0.2630542745	31.2499012822	2.27E-008	F
689	YLR177W	YOR241W	YOR009W	1.2731424	0.4500107	1.5467401645	0.2767358983	31.2394750135	2.28E-008	F
690	YGR057C	YKL192C	YOR211C	-1.0961946	-0.4214832	-1.1009314468	0.1969766634	31.2385596331	2.28E-008	F
691	YIL128W	YPR026W	YJL198W	1.290011	0.442951	1.8160364103	0.32493973	31.2351411434	2.29E-008	F
692	YGL047W	YNL026W	YHR129C	1.1800955	0.4317123	1.4514516564	0.2597155952	31.2326686396	2.29E-008	F
693	YDR268W	YLR157C	YKR014C	-1.3042323	-0.4457413	-1.283569278	0.2296780804	31.2319807355	2.29E-008	F
694	YDR132C	YMR235C	YCLX02C	1.2168666	0.4330328	1.4282705051	0.2556338943	31.2164895775	2.31E-008	F
695	YLR107W	YPR014C	YEL016C	-1.405207	-0.5017967	-1.6140844322	0.2888986955	31.2148560102	2.31E-008	F
696	YFL031W	YPR045C	YNR051C	1.4424423	0.5131836	1.8832740196	0.3371216353	31.2071264384	2.32E-008	F
697	YDR210W	YNL285W	YOR007C	-1.1848866	-0.4322126	-1.9623511154	0.3512818991	31.2062719663	2.32E-008	F
698	YOL033W	YOR358W	YJL094C	1.1718241	0.4473824	1.3621660979	0.2438594033	31.201905759	2.33E-008	F
699	YMR223W	YNL291C	YLR161W	-1.2413821	-0.4491587	-1.676052867	0.3000655109	31.1991860861	2.33E-008	F
700	YDR230W	YLR450W	YOR297C	1.1344751	0.4049941	1.1753652285	0.2104358421	31.1965273246	2.33E-008	F
701	YAR028W	YGR254W	YDR220C	1.2902774	0.4508529	2.0543615668	0.3678536499	31.1891561166	2.34E-008	F
702	YDR481C	YPR161C	YFR054C	-1.3283094	-0.4395473	-1.6813844413	0.3010907485	31.1845316617	2.35E-008	F
703	YER094C	YHL013C	YLL014W	-1.3214802	-0.4354911	-1.7397308046	0.3115457505	31.1831829802	2.35E-008	F
704	YLR283W	YPL203W	YBR201W	1.1821683	0.4299867	1.0502775413	0.1880856656	31.1814826059	2.35E-008	F
705	YGL082W	YLR053C	YNR024W	-1.5598691	-0.5536566	-1.8474948277	0.3308549287	31.1810865804	2.35E-008	F
706	YBL037W	YOR051C	YNL219C	-1.4022165	-0.4778555	-1.7461215361	0.3127126936	31.1786937865	2.35E-008	F
707	YHR070W	YPR148C	YJL032W	-1.2502502	-0.4003673	-1.4954545341	0.2678283249	31.1769349897	2.36E-008	F
708	YDR525W	YGR080W	YJR007W	1.1764751	0.4179992	1.2970636873	0.2323545813	31.1616268128	2.37E-008	F
709	YAL060W	YGR085C	YER104W	-1.3434031	-0.4714496	-1.9668424788	0.3523659989	31.1566796334	2.38E-008	F
710	YDR180W	YLR079W	YLR216C	-1.170264	-0.4214101	-1.4707054504	0.263514003	31.1489927162	2.39E-008	F
711	YOL024W	YOR293W	YIL154C	-1.2046635	-0.4346644	-1.7869465032	0.3201949256	31.145421448	2.39E-008	F
712	YNL174W	YOR183W	YMR089C	0.973717	0.4076742	1.1345017229	0.2033164047	31.136190587	2.41E-008	F
713	YER044C	YJL210W	YDL133W	-1.2166814	-0.4379364	-1.3272293505	0.2378925436	31.1265003685	2.42E-008	F
714	YLR211C	YNL084C	YHR163W	-1.2819807	-0.457994	-1.7572972853	0.31499449	31.1232228484	2.42E-008	F
715	YGL029W	YMR082C	YIL110W	1.3269295	0.4542501	1.5458016804	0.277086772	31.1226066394	2.42E-008	F
716	YGR093W	YHR188C	YAL040C	-1.2755012	-0.4697741	-1.8572647716	0.3329280347	31.1205245097	2.42E-008	F
717	YOL024W	YOR285W	YMR002W	-1.1802453	-0.4201497	-1.1927348965	0.2138244043	31.1152510916	2.43E-008	F
718	YLR461W	YMR119W	YML059C	1.1277465	0.4041967	1.2200814884	0.2187375112	31.1122301592	2.44E-008	F
719	YGL059W	YOR256C	YGL041C	1.464139	0.5157131	2.2555613162	0.40440168	31.1088081849	2.44E-008	F
720	YDL156W	YPL155C	YPL188W	1.3997163	0.4866465	1.659936248	0.2976238419	31.1062301103	2.44E-008	F
721	YDL221W	YDR110W	YHR102W	-1.2188068	-0.4248733	-1.7050898639	0.3057291481	31.1043301498	2.45E-008	F
722	YEL040W	YGL058W	YLR227C	1.0941218	0.4149179	1.239857813	0.2223217952	31.1013818176	2.45E-008	F
723	YHR201C	YKL139W	YCR074C	1.3134958	0.4522026	1.7806972398	0.3193376327	31.0942415638	2.46E-008	F
724	YDR472W	YIL013C	YOR105W	-1.1797921	-0.4182901	-1.4163131599	0.2539956162	31.0932514495	2.46E-008	F
725	YCL014W	YGR040W	YBL054W	-1.1521751	-0.3891045	-1.2128553102	0.2175093628	31.0929605512	2.46E-008	F
726	YIL092W	YKR090W	YGL190C	1.1295914	0.4086611	1.5008501652	0.2691912083	31.0851473837	2.47E-008	F
727	YLR330W	YMR251W	YOR291W	-1.4260971	-0.4757638	-1.8539394791	0.3325281847	31.0838054818	2.47E-008	F
728	YGR230W	YMR114C	YJR068W	-1.1537735	-0.416756	-1.3840610555	0.2482667535	31.0794530449	2.48E-008	F
729	YBR071W	YJL149W	YPL161C	-1.3209898	-0.4646931	-1.9563248011	0.3509228093	31.0784053341	2.48E-008	F
730	YER183C	YNR045W	YLR300W	1.0754115	0.4140892	1.1922968672	0.2138840698	31.0750565051	2.48E-008	F
731	YBR251W	YOR328W	YOL086C	1.2733882	0.4548586	1.7024519571	0.3054594119	31.0629507052	2.50E-008	F
732	YER101C	YKR034W	YLR405W	-1.3224004	-0.4616193	-1.6196103782	0.2906001794	31.0619950302	2.50E-008	F
733	YBR064W	YLR330W	YKL148C	-1.1242515	-0.4318332	-1.6225468572	0.2911277269	31.0618527284	2.50E-008	F
734	YDR033W	YFR006W	YNL130C	-1.1686964	-0.411137	-1.1976080867	0.214896074	31.0579278881	2.50E-008	F
735	YER099C	YER136W	YDL239C	-1.2783315	-0.4599979	-1.2752341894	0.2288390544	31.0541471295	2.51E-008	F
736	YDR429C	YLR304C	YMR253C	1.1983096	0.4175952	1.8323992826	0.3288263666	31.0532427799	2.51E-008	F
737	YDL184C	YMR090W	YPR122W	-1.3349997	-0.4751911	-1.7951339425	0.3221498494	31.0511616344	2.51E-008	F
738	YDL171C	YHR108W	YHR145C	1.2662285	0.4420735	1.4453639589	0.2593920902	31.0485258123	2.52E-008	F
739	YDR165W	YOR244W	YBR176W	1.3947263	0.4993216	1.7841606508	0.3202115742	31.0451571401	2.52E-008	F
740	YBR178W	YPL054W	YPR167C	-1.2704543	-0.4439337	-1.847367652	0.3315683854	31.0427680863	2.52E-008	F
741	YEL013W	YIL174W	YOR154W	-1.4020996	-0.4505141	-2.4332126811	0.4367250257	31.0415918518	2.53E-008	F
742	YBL052C	YJR020W	YER139C	-1.1240369	-0.4115728	-1.3876569236	0.2490644295	31.0413641578	2.53E-008	F
743	YKR004C	YPL062W	YOR269W	1.2804923	0.4562981	1.5476464726	0.2777827206	31.040811762	2.53E-008	F
744	YLR055C	YPR048W	YMR178W	1.1585365	0.4019039	2.052350025	0.3683736243	31.0402927129	2.53E-008	F
745	YDL054C	YNL292W	YKL213C	1.2323783	0.4666332	2.1105550093	0.3788307988	31.0386477677	2.53E-008	F
746	YGR277C	YMR317W	YHR100C	1.2740621	0.4623855	1.8451025976	0.3312043781	31.0347965455	2.53E-008	F
747	YOR256C	YPR142C	YIL005W	1.2972786	0.4729493	1.3575965102	0.2436981757	31.033936681	2.54E-008	F
748	YCL029C	YDL196W	YMR213W	-1.4712982	-0.4825835	-1.9200006062	0.3446553183	31.0336432237	2.54E-008	F
749	YDR009W	YOR194C	YBR285W	-1.1231097	-0.4115217	-1.0229509786	0.1836346325	31.0313353077	2.54E-008	F
750	YAL062W	YPR028W	YDR380W	-1.3166988	-0.4810008	-1.7966745915	0.3225298794	31.0312266809	2.54E-008	F
751	YMR189W	YMR319C	YLR048W	1.2429313	0.4256202	1.7072020083	0.3064775185	31.0293430458	2.54E-008	F
752	YDR028C	YDR387C	YLR305C	1.1296872	0.4106931	1.6624519393	0.2984712821	31.0236645217	2.55E-008	F
753	YDL146W	YOL058W	YDR260C	1.1708714	0.4384397	1.8813686436	0.3377930703	31.0203241057	2.55E-008	F
754	YDR106W	YIL140W	YPL249C	-1.3438248	-0.4495259	-1.6784522489	0.3013619824	31.0199470783	2.55E-008	F
755	YCL012W	YGL020C	YJL168C	-1.1609121	-0.4098863	-2.0825470487	0.3739459429	31.015014748	2.56E-008	F
756	YLR304C	YNL201C	YOL027C	-1.3106316	-0.477774	-1.7975329471	0.3227711122	31.0144726628	2.56E-008	F
757	YGR257C	YLL045C	YDR141C	1.2028153	0.4261014	1.2849432166	0.230765607	31.004569583	2.57E-008	F
758	YCR024C-A	YDR156W	YDR465C	-1.3521919	-0.4749176	-2.0810505481	0.3737576533	31.001668626	2.58E-008	F
759	YJL144W	YNL037C	YGR242W	-1.419781	-0.5187303	-1.3734751155	0.2466806521	31.0006938993	2.58E-008	F
760	YNL080C	YPL086C	YJL152W	1.3336394	0.4631058	1.4232510327	0.2556334497	30.9975703142	2.58E-008	F
761	YGL080W	YOR071C	YGL179C	1.0040791	0.4262624	1.1381529931	0.2044329907	30.9955484514	2.59E-008	F
762	YIR007W	YOL124C	YAL012W	1.0913475	0.4040154	1.7561675348	0.3154554568	30.9924422198	2.59E-008	F
763	YDR294C	YOR385W	YPL033C	1.3708974	0.4877124	2.2561192725	0.4052750032	30.9902068589	2.59E-008	F
764	YDL099W	YDL176W	YPL240C	1.3369569	0.4893704	1.9030120792	0.3418544347	30.9885070517	2.60E-008	F
765	YGL112C	YLR374C	YDR439W	-1.1615354	-0.4176314	-1.6085042425	0.2889655246	30.985061169	2.60E-008	F
766	YKR106W	YLR401C	YLR147C	1.3166472	0.4660166	1.8554765564	0.3333406951	30.9837706724	2.60E-008	F
767	YDL235C	YNR027W	YOR298W	-1.5399105	-0.5495972	-2.1944643476	0.3942430201	30.983397069	2.60E-008	F
768	YKL194C	YLR177W	YMR287C	1.3477563	0.4757101	1.5611484493	0.2804737434	30.9816099635	2.60E-008	F
769	YDR221W	YLR376C	YPL055C	-1.1539606	-0.4682484	-1.0798665678	0.1940211229	30.9772003189	2.61E-008	F
770	YDR292C	YNR041C	YMR009W	-1.1837927	-0.4543498	-1.2367798268	0.2222164071	30.9765140475	2.61E-008	F
771	YGR218W	YKL027W	YDR099W	-1.2463565	-0.426275	-1.6011849165	0.2877226398	30.9695509397	2.62E-008	F
772	YDR460W	YLR038C	YDR465C	1.1024294	0.4399205	1.9425911182	0.3490826194	30.9675141812	2.62E-008	F
773	YBR251W	YNL207W	YIL090W	1.3055469	0.4399957	1.4818083976	0.266280429	30.9674615826	2.62E-008	F
774	YDR075W	YMR277W	YKL096W-A	-1.2322009	-0.4453648	-1.6833844108	0.3025197706	30.9641439123	2.63E-008	F
775	YDR073W	YPL095C	YJR135C	-1.4111744	-0.491153	-2.0133629704	0.3618216608	30.9638552322	2.63E-008	F
776	YKR041W	YOL085C	YOR283W	1.3492853	0.4574183	1.874743623	0.3369149157	30.9630185964	2.63E-008	F
777	YGR134W	YIR038C	YNL108C	-1.2423077	-0.4354595	-1.1949768177	0.2147535989	30.9626454125	2.63E-008	F
778	YHR195W	YPL027W	YJL112W	-1.188383	-0.4081027	-1.802860322	0.3240045928	30.9614882923	2.63E-008	F
779	YKL192C	YLR381W	YGL031C	-1.2358979	-0.4319912	-1.6965973548	0.3049380086	30.9552596748	2.64E-008	F
780	YLL024C	YPR136C	YNL247W	-1.1720803	-0.4559981	-2.6864209432	0.4828650548	30.952560145	2.64E-008	F
781	YEL003W	YJR029W	YFR001W	-1.3731709	-0.4871402	-1.8208141546	0.3272935074	30.9497012567	2.65E-008	F
782	YBR180W	YLR303W	YMR305C	1.3534525	0.4574371	1.5853277852	0.284983584	30.9455677293	2.65E-008	F
783	YLR056W	YMR127C	YNL293W	1.2310267	0.4086372	2.0129752965	0.3618664227	30.9442753027	2.66E-008	F
784	YHR096C	YLR285W	YLR327C	-1.1532079	-0.4187178	-1.3033778301	0.2343059365	30.943830583	2.66E-008	F
785	YGL197W	YLR002C	YGL218W	1.2933014	0.4737642	1.2448442112	0.2237918866	30.9414978106	2.66E-008	F
786	YIL054W	YOL010W	YDL223C	-1.1643477	-0.4281434	-1.3547395791	0.2435498245	30.941117575	2.66E-008	F
787	YGR284C	YNR062C	YJR020W	1.3019065	0.4682548	1.7036665413	0.3062797027	30.940886662	2.66E-008	F
788	YGR250C	YHR108W	YER012W	-1.2583809	-0.4494071	-1.8193227678	0.3270847942	30.9384676365	2.66E-008	F
789	YLR049C	YPL195W	YDR023W	1.3105076	0.4446493	1.9062448845	0.342755235	30.9306601553	2.67E-008	F
790	YGL089C	YKR091W	YCR005C	1.5311874	0.543572	2.2092043217	0.3972352919	30.929729118	2.68E-008	F
791	YBR290W	YDL196W	YGR204W	1.2974955	0.448752	1.6996007609	0.3056157717	30.9273214292	2.68E-008	F
792	YGL068W	YKL021C	YGL255W	1.1986721	0.401968	1.4933846286	0.2685567602	30.922256311	2.69E-008	F
793	YDL078C	YLR107W	YMR265C	-1.1442831	-0.4176167	-1.2788008831	0.2299779422	30.9195730059	2.69E-008	F
794	YHR023W	YOR146W	YDL142C	1.2273196	0.4716762	1.0456100463	0.1880476722	30.9174431837	2.69E-008	F
795	YAR060C	YKL188C	YGR146C	1.1657761	0.4193208	1.4408569951	0.2591370613	30.9159573624	2.69E-008	F
796	YHR158C	YPR046W	YER108C	1.2531298	0.4328381	1.5614378288	0.2808384783	30.9126453346	2.70E-008	F
797	YBR249C	YKL175W	YPL209C	-1.1282891	-0.4083665	-1.9393058309	0.348816126	30.9100350607	2.70E-008	F
798	YBR026C	YOR048C	YJL031C	-1.4817205	-0.5018575	-1.6989564173	0.3056009609	30.9068714393	2.71E-008	F
799	YDL202W	YOR225W	YHR215W	1.1566318	0.4546203	1.4766636809	0.265618472	30.9062731684	2.71E-008	F
800	YGL203C	YHL004W	YLR371W	-1.3383448	-0.460677	-1.5063182379	0.270958498	30.9049408146	2.71E-008	F
801	YBR085W	YCLX05C	YJL048C	-1.2607012	-0.4219132	-1.4620686054	0.2630060138	30.9032493033	2.71E-008	F
802	YOR256C	YPR006C	YFR037C	-1.2378329	-0.4385097	-1.4061611102	0.2529495668	30.9031169333	2.71E-008	F
803	YFL004W	YLR146C	YCL055W	-1.187187	-0.4374145	-1.6293727983	0.2931161179	30.9002165513	2.72E-008	F
804	YJR119C	YOL111C	YJR047C	1.12685	0.4299991	1.7602749275	0.3166662194	30.8999325941	2.72E-008	F
805	YJR090C	YOL147C	YOL104C	-1.1627405	-0.4169661	-1.512897954	0.2721830609	30.8956320045	2.72E-008	F
806	YJR062C	YLR324W	YOR065W	-1.2861947	-0.4654634	-1.7759777924	0.3195191387	30.8945097649	2.72E-008	F
807	YFR045W	YMR323W	YLL064C	1.2322925	0.439432	1.1431423017	0.2056720241	30.8922931821	2.73E-008	F
808	YOL138C	YPL271W	YDR383C	1.1825301	0.4482459	1.2955447665	0.2331060305	30.888571969	2.73E-008	F
809	YBR020W	YGL008C	YOR262W	-1.2268299	-0.4189681	-1.5953065959	0.2870551846	30.8857058652	2.74E-008	F
810	YFR054C	YOR056C	YOL118C	-1.2453465	-0.4375321	-1.4523661489	0.2613450972	30.8832873001	2.74E-008	F
811	YDR267C	YFL049W	YDR522C	1.1480391	0.4127563	1.2882260909	0.2318422699	30.8744294951	2.75E-008	F
812	YFR038W	YOL152W	YHR014W	-1.2992255	-0.4611758	-2.0567614229	0.370156877	30.8742339889	2.75E-008	F
813	YBR108W	YPL232W	YBL019W	-1.1832816	-0.4131227	-1.5342003423	0.2761225149	30.8716975103	2.76E-008	F
814	YDR352W	YPL211W	YMR212C	-1.2798994	-0.4679663	-1.7925124011	0.3226419343	30.8661677695	2.76E-008	F
815	YJR019C	YKL186C	YOR226C	-1.2795132	-0.4970262	-2.4150811474	0.4347057759	30.8654514974	2.77E-008	F
816	YGR063C	YLR365W	YCR079W	1.1237923	0.4557659	1.5901105495	0.2862517086	30.8573383586	2.78E-008	F
817	YBL014C	YFL017C	YIL009W	-1.1459569	-0.3990709	-1.4362136105	0.2585506236	30.8565165967	2.78E-008	F
818	YDR528W	YHR149C	YGL127C	1.081497	0.3979334	1.1501130879	0.2070598773	30.8524165686	2.78E-008	F
819	YDR354W	YHR126C	YBR032W	-1.235151	-0.456526	-1.8912233599	0.3404971796	30.8502444291	2.79E-008	F
820	YGR244C	YOR262W	YER004W	1.1858007	0.4087806	1.1321196728	0.2038352288	30.8479411798	2.79E-008	F
821	YER142C	YKL130C	YOL060C	-1.2477621	-0.4552022	-1.483211911	0.2670486659	30.8478985233	2.79E-008	F
822	YHR017W	YIL165C	YGL055W	1.1909395	0.4190405	1.8937959675	0.3409803806	30.8466206541	2.79E-008	F
823	YIL174W	YKL210W	YIR006C	1.3881145	0.4977589	1.8475315587	0.3326799952	30.8411354046	2.80E-008	F
824	YJR010W	YOL140W	YNL251C	-1.3076029	-0.4570962	-1.5134377621	0.272524682	30.8402186853	2.80E-008	F
825	YJL007C	YLR319C	YEL010W	-1.3093842	-0.4441332	-1.2739203859	0.2294055161	30.8373366671	2.81E-008	F
826	YHR035W	YLR397C	YOR256C	-1.3597214	-0.4651471	-1.6952204271	0.3053527536	30.8211381763	2.83E-008	F
827	YAL034C	YBR294W	YOR146W	-1.2204618	-0.4321329	-1.0459956573	0.1884152243	30.8196554629	2.83E-008	F
828	YHR003C	YNR047W	YMR262W	-1.4475949	-0.5310587	-2.0869750895	0.3759344697	30.8184103795	2.83E-008	F
829	YDR528W	YJL077C	YPL069C	1.2676311	0.4284561	1.384417095	0.249392093	30.8154523103	2.84E-008	F
830	YGR154C	YLR106C	YDL076C	1.0639958	0.3991422	1.5098437139	0.2719923301	30.8141842533	2.84E-008	F
831	YBR111C	YFR054C	YHR184W	1.2277672	0.4294113	1.5608737591	0.2811863892	30.813921308	2.84E-008	F
832	YMR037C	YPR046W	YDR164C	-1.2607743	-0.451586	-2.1558183737	0.3884251511	30.8041799252	2.85E-008	F
833	YJR012C	YKR106W	YKL121W	1.2743568	0.4282524	1.5042199891	0.2710540396	30.7971794149	2.86E-008	F
834	YKL122C	YLR201C	YGR182C	1.2371715	0.4576469	1.4561997755	0.2624044004	30.7963815921	2.87E-008	F
835	YDR023W	YDR530C	YOR135C	1.3049761	0.4625317	1.7588811965	0.3169479415	30.7962006954	2.87E-008	F
836	YIL068C	YJR068W	YPL078C	-1.1092527	-0.4226196	-1.2606039671	0.2271684993	30.7936465821	2.87E-008	F
837	YLR061W	YML043C	YDR120C	-1.1598496	-0.4247751	-1.5601162206	0.2811715454	30.7872691591	2.88E-008	F
838	YJR132W	YLR353W	YOL161C	-1.5626241	-0.5489946	-2.2714659548	0.4093898268	30.7849442215	2.88E-008	F
839	YGL043W	YKL140W	YDR371W	1.1237291	0.3900935	1.2936782141	0.2331642032	30.7842642099	2.88E-008	F
840	YDR045C	YPR047W	YML002W	-1.1728731	-0.4470463	-1.3854693678	0.2497191719	30.7815215936	2.89E-008	F
841	YMR082C	YPR100W	YNL145W	-1.3099327	-0.4828994	-2.3897193896	0.4307401875	30.7796040826	2.89E-008	F
842	YCR073C	YNL135C	YDR511W	1.2677419	0.4623254	1.2869405829	0.2319934193	30.7727041051	2.90E-008	F
843	YGR074W	YJL119C	YKL019W	-1.34035	-0.4789823	-1.7083345106	0.3079680287	30.7705006381	2.90E-008	F
844	YBR163W	YNL243W	YFR022W	1.1786832	0.4218457	1.0743065029	0.1936758841	30.768428473	2.91E-008	F
845	YLR027C	YMR276W	YOR240W	1.4041786	0.4417902	1.9663736668	0.3545378893	30.7614490574	2.92E-008	F
846	YDR342C	YKR029C	YJL020C	-1.2575054	-0.4684449	-2.0435451562	0.3684690299	30.7585951259	2.92E-008	F
847	YCL021W	YPR190C	YJR080C	-1.3977242	-0.4388786	-2.0831362926	0.3756294227	30.7550307142	2.93E-008	F
848	YBR150C	YML028W	YGR223C	-1.0902717	-0.4261443	-1.425438723	0.2570360719	30.7545200588	2.93E-008	F
849	YCL039W	YFL067W	YPL062W	-1.3890205	-0.4491829	-1.6635648846	0.3000025585	30.7488991333	2.94E-008	F
850	YGR124W	YML092C	YBR076W	-1.137537	-0.3944466	-1.4284088815	0.2575979683	30.7482368079	2.94E-008	F
851	YOR009W	YOR228C	YJL197W	1.3025261	0.4615729	1.825604357	0.329231249	30.7476003718	2.94E-008	F
852	YDR515W	YGR020C	YJR050W	1.2759927	0.447523	1.4920998864	0.2690997328	30.7446293441	2.94E-008	F
853	YHR070W	YMR005W	YJL032W	-1.3453631	-0.4441023	-1.5781840994	0.2846585393	30.7373833696	2.95E-008	F
854	YHR054C	YJL134W	YCR097WA	1.3887144	0.4923482	2.5457198274	0.4591862408	30.7357261238	2.96E-008	F
855	YGL034C	YPL034W	YDR097C	1.2592095	0.4301377	1.4335930254	0.2585911739	30.734373403	2.96E-008	F
856	YGR088W	YJR043C	YLR348C	1.2573059	0.4240414	1.3970474345	0.252016214	30.7301965822	2.97E-008	F
857	YIL159W	YPL116W	YGR160W	-1.2604387	-0.4500865	-1.6565602169	0.2988599468	30.7240897492	2.97E-008	F
858	YDR099W	YNL279W	YGR132C	-1.2777017	-0.4181517	-1.8288343813	0.3299409876	30.723890981	2.97E-008	F
859	YCR027C	YPL024W	YBR242W	1.2689567	0.4529845	1.6032189457	0.289277222	30.7154722037	2.99E-008	F
860	YLR139C	YLR419W	YGR172C	1.1654384	0.4084345	2.0109178809	0.3628633145	30.7116072447	2.99E-008	F
861	YBR124W	YDR163W	YGR038W	-1.320896	-0.4725005	-1.669406124	0.3012610643	30.7070426831	3.00E-008	F
862	YIL063C	YOR343C	YER035W	-1.3947619	-0.4686462	-1.6259633944	0.293432196	30.7047807266	3.00E-008	F
863	YER021W	YLR136C	YPL134C	-1.2717963	-0.480251	-1.5953426001	0.2879127674	30.7033721357	3.01E-008	F
864	YJR105W	YLL067C	YDL177C	1.2247246	0.4447036	1.5881352668	0.2866250872	30.7005799841	3.01E-008	F
865	YDR196C	YNR065C	YDR512C	-1.3045714	-0.4488408	-1.6431945805	0.296587122	30.6954078472	3.02E-008	F
866	YBR124W	YGL194C	YLR292C	-1.0819023	-0.4377591	-1.2358917476	0.2230762836	30.6940406153	3.02E-008	F
867	YLR223C	YPL008W	YGR072W	1.1074093	0.395099	1.23567638	0.2230409141	30.6930762007	3.02E-008	F
868	YGL154C	YIL096C	YDL048C	-1.2321089	-0.418916	-1.4003143171	0.2527606517	30.6924901782	3.02E-008	F
869	YJR141W	YKL043W	YPL242C	1.1240021	0.427935	1.88673506	0.3405627833	30.6921609085	3.02E-008	F
870	YBR124W	YCL045C	YLR159W	1.1080029	0.4495061	1.7844430804	0.3221068026	30.6906160075	3.03E-008	F
871	YBL075C	YPL185W	YJR049C	-0.966178	-0.4029146	-1.2827039397	0.2316133694	30.6708355959	3.06E-008	F
872	YHR008C	YLR348C	YHR013C	1.1454475	0.4231173	1.6076261006	0.2902892677	30.6696018105	3.06E-008	F
873	YDL090C	YLR377C	YJR107W	-1.0741144	-0.423198	-1.4905005296	0.2691414278	30.6692506855	3.06E-008	F
874	YCL076W	YGR281W	YML035C	-0.8683569	-0.4672748	-1.6483309424	0.2976440235	30.6686380061	3.06E-008	F
875	YCL033C	YLR226W	YBL059W	-1.1460449	-0.4379964	-1.4562685914	0.262966071	30.6678641252	3.06E-008	F
876	YBL097W	YOR211C	YCL074W	1.292213	0.4434563	1.5591585654	0.2815490467	30.6670815046	3.06E-008	F
877	YLR401C	YNL101W	YDL097C	1.0995099	0.4133546	1.4178304024	0.2560294771	30.6668120018	3.06E-008	F
878	YAR020C	YOR204W	YDR233C	-1.2181466	-0.4446508	-1.7956936954	0.3242656142	30.6663946668	3.06E-008	F
879	YDR288W	YGL236C	YPL182C	-1.2828656	-0.4530447	-1.5459890872	0.2791761798	30.6659291311	3.06E-008	F
880	YDR051C	YDR501W	YKR037C	1.1699338	0.4171325	1.4130866068	0.2551856114	30.6637449586	3.07E-008	F
881	YER036C	YGR240C	YGR090W	-1.5506571	-0.5328884	-2.0565470296	0.3713942995	30.6624479568	3.07E-008	F
882	YGL113W	YOR225W	YGR208W	1.2019003	0.4440792	1.430108831	0.2582744616	30.6602186008	3.07E-008	F
883	YOR287C	YPL090C	YEL060C	1.1855243	0.4047833	0.9420405682	0.1701332295	30.6592071497	3.08E-008	F
884	YGR090W	YOR301W	YLR186W	-1.273106	-0.4255539	-1.4266572754	0.2576557695	30.6591116748	3.08E-008	F
885	YDR002W	YFL016C	YCR025C	-1.4209202	-0.4989446	-1.834529405	0.3313413041	30.6547797445	3.08E-008	F
886	YNL105W	YOR374W	YCL018W	-1.2203234	-0.4219804	-1.6355726171	0.2954311862	30.649753463	3.09E-008	F
887	YGR137W	YMR031C	YGR190C	-1.2467688	-0.4264951	-1.4198764444	0.256484336	30.646396402	3.10E-008	F
888	YGL241W	YLR217W	YKL089W	1.2668252	0.4466525	1.658448367	0.2995936527	30.6435230504	3.10E-008	F
889	YDL099W	YDL176W	YAL004W	1.4193142	0.4873406	1.5616805001	0.2821137355	30.6433267515	3.10E-008	F
890	YDR293C	YDR543C	YLR365W	-1.289034	-0.4486096	-1.560776007	0.2819591165	30.6414193408	3.10E-008	F
891	YBR286W	YDL107W	YBR186W	1.150206	0.4104172	1.3320764715	0.2406683448	30.635175504	3.11E-008	F
892	YJL127C	YOL163W	YDR004W	-1.2063775	-0.4129039	-1.2809692984	0.2314356045	30.6349444356	3.11E-008	F
893	YOL052C	YOR175C	YGL223C	-1.2459544	-0.4158876	-1.8282649069	0.3303367787	30.6312265552	3.12E-008	F
894	YGR089W	YOR239W	YHR073W	1.2165196	0.4241986	1.4085280899	0.2545443354	30.6199270165	3.14E-008	F
895	YIL054W	YLR401C	YDL223C	-1.1064441	-0.4224247	-1.2718557881	0.229848145	30.6191926434	3.14E-008	F
896	YFL014W	YGL196W	YOR065W	1.3055924	0.4434853	2.0007672429	0.3616004062	30.6150742762	3.15E-008	F
897	YLR026C	YPL083C	YDL100C	-1.3722083	-0.4734809	-1.7967663373	0.3247553576	30.6105093263	3.15E-008	F
898	YDR375C	YNL061W	YJL094C	1.2089251	0.4318972	1.4060745271	0.25414127	30.6102086041	3.15E-008	F
899	YBR122C	YDR313C	YER105C	-1.145069	-0.405367	-1.1981010585	0.2165561889	30.6087577299	3.16E-008	F
900	YHR050W	YOR247W	YLR361C	1.0548575	0.4332014	0.9257947284	0.1673400614	30.6076198715	3.16E-008	F
901	YDR161W	YIL174W	YFL016C	-1.6220325	-0.5545803	-1.9802664504	0.3579396424	30.6074860201	3.16E-008	F
902	YBL106C	YLR147C	YPL185W	1.4227069	0.496678	1.9246867079	0.3478964652	30.6069505486	3.16E-008	F
903	YGR222W	YPL017C	YER139C	-1.0725975	-0.4107067	-1.1466380964	0.2072675635	30.604835492	3.16E-008	F
904	YGR228W	YKL144C	YPL192C	1.1939484	0.4380755	1.1648391344	0.210558314	30.604628839	3.16E-008	F
905	YDR087C	YDR141C	YPR165W	-1.2187685	-0.4390668	-1.2918491513	0.2335303245	30.6011003454	3.17E-008	F
906	YGL196W	YKR092C	YOL086C	1.2366137	0.4414287	1.9329596697	0.3494730465	30.5927285888	3.18E-008	F
907	YBR219C	YPL022W	YCLX12W	1.1835686	0.4172055	1.4248563402	0.2576141114	30.5916471068	3.18E-008	F
908	YKL196C	YOR026W	YOR124C	-1.1702848	-0.3997872	-1.5081393857	0.2726752429	30.5908501388	3.19E-008	F
909	YGR041W	YIL114C	YPL218W	1.1390138	0.4746336	1.7672163172	0.3195482658	30.5848599273	3.20E-008	F
910	YLR428C	YPR094W	YDL027C	-1.0197613	-0.4827077	-1.1627007102	0.2102401358	30.5847277301	3.20E-008	F
911	YDR481C	YKL175W	YHR204W	-1.171154	-0.4272617	-1.1901371958	0.2152077047	30.5828831902	3.20E-008	F
912	YGR060W	YKL048C	YJL059W	-1.1793203	-0.423063	-1.1656032922	0.2107729643	30.5824112352	3.20E-008	F
913	YHR052W	YOR373W	YDR283C	-1.1677413	-0.4005969	-1.5569716701	0.2815721353	30.5760987405	3.21E-008	F
914	YDL119C	YHR040W	YDR521W	1.1990123	0.411572	1.3972812524	0.2527064665	30.5727815867	3.22E-008	F
915	YER117W	YNL221C	YMR212C	-1.3725186	-0.4781569	-1.5671053603	0.283424274	30.5718912882	3.22E-008	F
916	YIL051C	YMR262W	YLR399C	0.8767654	0.3915975	1.4876082072	0.2690638114	30.5679666994	3.22E-008	F
917	YLR345W	YML127W	YLR096W	1.265276	0.4380759	1.6730223956	0.3026056826	30.566756033	3.23E-008	F
918	YHR109W	YPL040C	YIL163C	-1.1072707	-0.4015886	-1.7758171342	0.3212158427	30.5634636717	3.23E-008	F
919	YGR179C	YKL195W	YDR178W	-1.234757	-0.454397	-1.598405834	0.289129127	30.5626087755	3.23E-008	F
920	YCR007C	YKL099C	YKL054C	1.2825122	0.4382035	1.6491931574	0.2983165835	30.5624562876	3.23E-008	F
921	YEL047C	YLR413W	YCR029C	-1.1864376	-0.4046539	-1.3675573231	0.2473750426	30.5618271464	3.23E-008	F
922	YBR204C	YDL176W	YDR092W	1.4412818	0.5146506	2.1896951509	0.3961436904	30.5535604904	3.25E-008	F
923	YJL146W	YLR034C	YDR071C	-1.0815774	-0.4205461	-1.4546957438	0.2632041521	30.5463176821	3.26E-008	F
924	YCR001W	YKL087C	YIR004W	-1.430966	-0.4965186	-1.8040067739	0.3264084316	30.5459467661	3.26E-008	F
925	YCL056C	YOL155C	YNL324W	1.1686188	0.4218063	1.4058915097	0.2543756205	30.5458802272	3.26E-008	F
926	YDR265W	YLR025W	YOL150C	-1.2949553	-0.4790069	-1.7474727194	0.3161824819	30.5453566716	3.26E-008	F
927	YDR352W	YJL114W	YGL060W	1.562061	0.5397006	1.8189178035	0.3291192001	30.5435638816	3.26E-008	F
928	YDR124W	YEL024W	YOR182C	-1.2673327	-0.4628372	-1.3738865099	0.2486058018	30.5407149244	3.27E-008	F
929	YDL077C	YJL086C	YOR222W	-1.2717053	-0.4465266	-1.6747030765	0.3030427501	30.5399160689	3.27E-008	F
930	YFR026C	YPL025C	YDR416W	-1.0809491	-0.4081701	-1.0736602053	0.1942900661	30.5374325551	3.27E-008	F
931	YFR006W	YOL124C	YCL005W	1.3432274	0.46839	1.6766717188	0.3034363724	30.5323901043	3.28E-008	F
932	YCRX13W	YNL057W	YDR385W	1.3584068	0.4404744	1.5657130981	0.2833772623	30.527719943	3.29E-008	F
933	YER181C	YOR267C	YPL122C	1.5773503	0.5354909	2.5065523302	0.4536698423	30.5262692853	3.29E-008	F
934	YDL194W	YNL269W	YKL037W	1.1203365	0.4200348	1.3363146237	0.2418657049	30.5259267237	3.29E-008	F
935	YAL019W	YGL058W	YPL221W	1.2361623	0.4645608	1.4448091028	0.261511164	30.5239315493	3.30E-008	F
936	YEL061C	YGL136C	YDR424C	1.2353026	0.4364621	1.7392169465	0.3148192937	30.5200215859	3.30E-008	F
937	YBL005W	YNL135C	YDL086W	-1.2963997	-0.4609627	-1.614087866	0.2922141593	30.5106762442	3.32E-008	F
938	YDL056W	YIL062C	YNL305C	-1.409369	-0.4676197	-2.0476192799	0.3707056526	30.5098451661	3.32E-008	F
939	YIL162W	YPL260W	YDL088C	-1.0971553	-0.3946315	-1.163550987	0.2106757883	30.5029317127	3.33E-008	F
940	YJR159W	YMR243C	YMR008C	-1.1485244	-0.4612581	-1.3518407767	0.2447691562	30.5026592457	3.33E-008	F
941	YAR070C	YCR003W	YEL022W	-1.2554839	-0.4555866	-1.6295605389	0.2950716725	30.4990254191	3.34E-008	F
942	YJR065C	YLR233C	YGL034C	-1.2309241	-0.4214395	-1.5569958906	0.2819340367	30.4986006609	3.34E-008	F
943	YHR053C	YMR158W	YDR373W	1.1841256	0.4483248	1.2331297067	0.2232898837	30.498566397	3.34E-008	F
944	YLR413W	YPR024W	YHL010C	1.1334797	0.4328873	1.4789228546	0.2678091257	30.4958187186	3.35E-008	F
945	YKL102C	YOL130W	YGR067C	-1.2980647	-0.4803874	-1.6486918274	0.298569522	30.4921483805	3.35E-008	F
946	YGL196W	YNL219C	YDR465C	1.2639877	0.4284891	1.7735123659	0.3212035635	30.4865115253	3.36E-008	F
947	YDR455C	YOR205C	YOL092W	-1.3606808	-0.4798487	-1.5622573587	0.2829570469	30.4834508558	3.37E-008	F
948	YJL057C	YPL054W	YHR203C	-1.1361431	-0.4048393	-1.2078820703	0.2187825136	30.4806240297	3.37E-008	F
949	YDL099W	YNL055C	YDR273W	-1.0634251	-0.4391766	-1.0552925539	0.1911442094	30.4805960956	3.37E-008	F
950	YGL033W	YOR018W	YBR300C	-1.3185645	-0.4659849	-1.7420700338	0.3155407462	30.4803762905	3.37E-008	F
951	YIL080W	YML061C	YKR089C	-1.1974333	-0.4219942	-1.2384749004	0.2243259264	30.4800362132	3.37E-008	F
952	YAR052C	YGL075C	YIL109C	-1.1323206	-0.4330624	-1.5275011128	0.2766835881	30.4786882859	3.38E-008	F
953	YDR445C	YMR197C	YGL210W	-1.0715732	-0.4052018	-1.6390885056	0.296903787	30.4770786246	3.38E-008	F
954	YDL240W	YPL182C	YJR019C	-1.3044049	-0.4229755	-1.7693450544	0.3205041681	30.4759820649	3.38E-008	F
955	YIL110W	YLL032C	YGL001C	1.2472477	0.4207272	2.3706664848	0.4294484774	30.473250747	3.39E-008	F
956	YGL041C	YML072C	YDL104C	1.2401939	0.4226749	1.4162061623	0.2565485737	30.4728974807	3.39E-008	F
957	YDR473C	YNL201C	YJR056C	-1.2054591	-0.4054322	-1.4825669005	0.268588042	30.4687932169	3.39E-008	F
958	YOR095C	YOR207C	YOR298W	-1.1938152	-0.4119721	-1.6959786162	0.3072982024	30.4593551518	3.41E-008	F
959	YJL015C	YLR401C	YDR195W	1.4885973	0.5287755	2.2775390235	0.4126789062	30.4584018611	3.41E-008	F
960	YLR049C	YNL228W	YGR079W	1.1046454	0.4276961	1.5404617358	0.2791256705	30.4580623621	3.41E-008	F
961	YHR037W	YML095C	YLR147C	-1.1913713	-0.4367082	-1.5757633684	0.2855259019	30.4572702146	3.41E-008	F
962	YMR031C	YPR035W	YHL011C	-1.2755285	-0.4547413	-1.3511590548	0.244831459	30.4563960126	3.41E-008	F
963	YFL067W	YML006C	YJR069C	1.1317563	0.4146606	2.1512376691	0.389806562	30.456395006	3.41E-008	F
964	YDL243C	YEL046C	YJR140C	-1.3167523	-0.4752727	-1.7254749281	0.3126606069	30.455867422	3.42E-008	F
965	YFR038W	YHL046C	YHR151C	-1.1944474	-0.437637	-1.4860368769	0.269301877	30.4495173295	3.43E-008	F
966	YFL042C	YHR158C	YGR250C	-1.1622971	-0.4246427	-1.8248177118	0.3306971379	30.4493553651	3.43E-008	F
967	YDR015C	YOR393W	YDR450W	-1.5788777	-0.4943633	-1.9945894649	0.3614763918	30.4471862885	3.43E-008	F
968	YDR101C	YNR013C	YOR233W	-1.1942956	-0.4171216	-1.5632659212	0.2833143235	30.4458888507	3.43E-008	F
969	YEL013W	YPL245W	YML045W	-1.2702208	-0.4463611	-2.1549690527	0.390552394	30.4455249582	3.43E-008	F
970	YBL085W	YOR094W	YLR453C	-1.3075696	-0.4693733	-1.4743116018	0.2671985285	30.4446119066	3.44E-008	F
971	YBR062C	YJL038C	YEL062W	1.2840424	0.4563975	1.713518707	0.3105556935	30.4437893963	3.44E-008	F
972	YCRX12W	YOR270C	YPR189W	-1.2255833	-0.4421355	-1.789920016	0.3244257894	30.4394295457	3.44E-008	F
973	YHR028C	YLR164W	YIR018W	1.1659983	0.4073891	1.4722079193	0.2668417953	30.4390147619	3.45E-008	F
974	YGR115C	YGR284C	YDR459C	1.2494116	0.4488233	1.8495573164	0.3352506132	30.4366203281	3.45E-008	F
975	YKR081C	YMR302C	YIL044C	-1.1170785	-0.437137	-1.225448684	0.2221354725	30.4336770424	3.45E-008	F
976	YBR033W	YGL065C	YDR399W	-1.1488478	-0.4921733	-0.9404568899	0.1704769536	30.4331168082	3.46E-008	F
977	YKR071C	YLR053C	YNL239W	-1.2951121	-0.4247069	-1.6838661278	0.3052491783	30.4302916484	3.46E-008	F
978	YAL023C	YHR044C	YLR020C	1.20728	0.4194395	1.4423867187	0.2614758506	30.4298814708	3.46E-008	F
979	YGR195W	YOR202W	YKR017C	-1.1712898	-0.4015209	-1.4144080892	0.2564364938	30.4221429209	3.48E-008	F
980	YLR205C	YMR015C	YLR412W	1.2306588	0.4516727	1.3928925939	0.252536744	30.4218839347	3.48E-008	F
981	YGR098C	YMR064W	YMR119W	1.2236051	0.4383155	1.4934470747	0.2707887998	30.4171331066	3.48E-008	F
982	YGL114W	YPL087W	YGL161C	-1.3207394	-0.4402326	-1.7405437343	0.3156005577	30.4154577084	3.49E-008	F
983	YLR038C	YLR368W	YIL165C	1.1376595	0.4080961	1.4751568448	0.2674810138	30.4151859801	3.49E-008	F
984	YKL061W	YOR094W	YOR077W	-1.1352401	-0.4099333	-1.5834629768	0.2871256297	30.4138854437	3.49E-008	F
985	YDL212W	YIL019W	YKR031C	-1.0962829	-0.4201884	-1.5061776987	0.2731189861	30.4122563564	3.49E-008	F
986	YKR024C	YMR064W	YGR190C	1.1181386	0.3978871	1.1417937361	0.2070461659	30.4117160469	3.49E-008	F
987	YHL008C	YNL207W	YGR036C	-1.161396	-0.402625	-1.4114924107	0.2559522709	30.4115895657	3.49E-008	F
988	YIR027C	YNL248C	YBL067C	-1.1859563	-0.4206448	-1.258418471	0.228194863	30.4115420002	3.49E-008	F
989	YBL079W	YDL194W	YER184C	1.2288109	0.441601	1.6451285391	0.2983203522	30.4112244689	3.49E-008	F
990	YDR144C	YDR321W	YOR076C	-1.225368	-0.4186896	-1.6633161952	0.3016282384	30.4092449547	3.50E-008	F
991	YDR271C	YMR133W	YGL018C	1.38297	0.4803487	1.7073671048	0.3096505875	30.4025494038	3.51E-008	F
992	YGL073W	YKR105C	YML034W	-1.2979209	-0.4466582	-1.7508310572	0.3175362407	30.4019811841	3.51E-008	F
993	YDL099W	YLL024C	YDL176W	1.5452097	0.5473176	2.4594243853	0.4460550138	30.4011560731	3.51E-008	F
994	YGR097W	YIL113W	YOL036W	-1.2307781	-0.4557215	-1.1878089085	0.2154360722	30.3987910001	3.52E-008	F
995	YHR001W	YKL021C	YDR270W	1.2435026	0.4387221	1.6373308584	0.2969819214	30.3957503327	3.52E-008	F
996	YGL084C	YOR072W	YLR162W	-1.2348587	-0.4330876	-2.102862391	0.3814577792	30.3898639306	3.53E-008	F
997	YMR105C	YPL183C	YDR373W	-1.3082888	-0.4233369	-1.9866723508	0.3603996446	30.3867174109	3.54E-008	F
998	YDR354W	YLR201C	YGR153W	1.3600515	0.4974605	1.1965858433	0.2170761027	30.3853112482	3.54E-008	F
999	YJR038C	YMR221C	YPL139C	-1.4499649	-0.4346723	-1.769110545	0.3209466046	30.383959688	3.54E-008	F
1000	YDR273W	YOR285W	YLR374C	1.1981472	0.4129846	1.3159928134	0.2387434017	30.3839533298	3.54E-008	F
1001	YGR244C	YMR203W	YLL020C	-1.1306629	-0.4242689	-1.8271504412	0.3314906833	30.3812725339	3.55E-008	F
1002	YIR013C	YOR239W	YJR007W	1.275582	0.4957896	1.8988448241	0.3444995813	30.3809642301	3.55E-008	F
1003	YDR160W	YKL209C	YPL206C	-1.2881745	-0.4410891	-1.7855572672	0.3239653584	30.3773874281	3.56E-008	F
1004	YJL219W	YNL276C	YHR192W	-1.3996969	-0.4745074	-1.5922811105	0.2889101054	30.3748415122	3.56E-008	F
1005	YDL053C	YNL022C	YDL220C	1.0858729	0.4060545	1.3325235349	0.2417839534	30.3734991786	3.56E-008	F
1006	YGR070W	YOL123W	YJR055W	-1.0613827	-0.4263376	-1.7671834839	0.3206531833	30.3733137543	3.56E-008	F
1007	YBR007C	YPL056C	YLR070C	-1.2112293	-0.4613917	-1.9618405987	0.3559790476	30.3723616011	3.57E-008	F
1008	YBR208C	YJR048W	YIL088C	-1.485279	-0.5244606	-2.1193630796	0.3845904064	30.3678353212	3.57E-008	F
1009	YAL012W	YBR215W	YCR024C	1.143472	0.4214971	1.4428534143	0.2618354393	30.3659985886	3.58E-008	F
1010	YKR008W	YNL117W	YNL102W	1.1226955	0.3923883	1.132749532	0.2055648212	30.3647838045	3.58E-008	F
1011	YCR051W	YOR316C	YOL120C	-1.1936921	-0.3971454	-1.7815703131	0.3233198328	30.3627597677	3.58E-008	F
1012	YGR028W	YJL045W	YJR038C	-1.0695958	-0.4370248	-1.882748096	0.3416929614	30.3607411211	3.59E-008	F
1013	YFL038C	YOR205C	YKR022C	-1.1997748	-0.4204316	-1.6887143764	0.3064811767	30.3602112098	3.59E-008	F
1014	YAR029W	YMR029C	YMR255W	-1.1790157	-0.4233108	-1.8232953904	0.3309067732	30.3600690338	3.59E-008	F
1015	YEL073C	YLR435W	YGL104C	-1.1729909	-0.4223596	-1.5528313793	0.2818284032	30.3584138601	3.59E-008	F
1016	YDR012W	YPL131W	YCL001W	-1.2659417	-0.4376417	-1.0410604466	0.1889562575	30.354936994	3.60E-008	F
1017	YDR418W	YPR184W	YIR005W	-1.1889554	-0.4394215	-1.5365249565	0.278902007	30.351206404	3.60E-008	F
1018	YIR042C	YKL148C	YNL045W	-1.2520782	-0.4554053	-2.0824839279	0.3780040561	30.3508177318	3.61E-008	F
1019	YIL062C	YMR029C	YMR188C	1.4639825	0.511215	2.1812050047	0.3959377208	30.3486385582	3.61E-008	F
1020	YDR270W	YNL305C	YGR084C	-1.2703631	-0.4529443	-1.7483409841	0.3173742978	30.346511282	3.61E-008	F
1021	YBR208C	YLL009C	YML048W	-1.0198585	-0.4182818	-1.5195570164	0.2758461401	30.345910874	3.61E-008	F
1022	YGL018C	YHR118C	YJL118W	1.1591863	0.4028464	1.5220323947	0.276299819	30.3449615303	3.62E-008	F
1023	YIL011W	YML054C	YOR369C	1.2320637	0.4153743	1.5174433227	0.2754735743	30.343457822	3.62E-008	F
1024	YER050C	YGL104C	YBR259W	-1.1528724	-0.4021076	-1.4989824317	0.2721668076	30.3335170093	3.64E-008	F
1025	YJL148W	YMR323W	YAL028W	-1.1864758	-0.4439161	-1.4962991542	0.2716875803	30.3317375097	3.64E-008	F
1026	YKL061W	YKL194C	YLL065W	1.3237532	0.4217545	1.6633053687	0.3020139562	30.3312252289	3.64E-008	F
1027	YDR420W	YGL001C	YLR225C	-1.1764238	-0.4183083	-1.6120623685	0.2927172836	30.3296184965	3.65E-008	F
1028	YKL159C	YOR314W	YMR123W	1.346707	0.4621654	1.5704857478	0.2851861982	30.3257109893	3.65E-008	F
1029	YLR406C	YMR058W	YDR484W	1.1733628	0.4509996	1.5492219079	0.2813304863	30.3245011929	3.65E-008	F
1030	YDL035C	YPR187W	YDR255C	-1.3020759	-0.4648069	-1.9070938373	0.3463253557	30.3232361115	3.66E-008	F
1031	YFL057C	YOR014W	YLR018C	1.1979064	0.4252014	1.7478590358	0.3174116333	30.3226482826	3.66E-008	F
1032	YDL133W	YGL194C	YNL288W	1.4616359	0.4795836	1.9516792569	0.3544267629	30.3224212023	3.66E-008	F
1033	YLR216C	YOR186W	YFL062W	1.3177824	0.4598964	1.8401536148	0.3341822535	30.320851388	3.66E-008	F
1034	YJL071W	YMR066W	YMR150C	-1.343826	-0.4751024	-1.4792683764	0.2686503967	30.31928627	3.66E-008	F
1035	YDR089W	YKL016C	YIL088C	-1.3233775	-0.4558297	-1.6010443645	0.2907740179	30.3176501788	3.67E-008	F
1036	YDR034C	YKR064W	YDL131W	-1.2348469	-0.4394754	-2.1816719266	0.3962412939	30.3151289767	3.67E-008	F
1037	YNR040W	YPL153C	YGR125W	1.3704521	0.4650193	1.5358221049	0.2789660974	30.3095141003	3.68E-008	F
1038	YBR122C	YDL150W	YCR025C	-1.2514542	-0.4675311	-1.718247116	0.3121038838	30.3090902764	3.68E-008	F
1039	YLL049W	YOR187W	YDL108W	1.1445535	0.4116998	1.3836517873	0.2513335943	30.3076687899	3.69E-008	F
1040	YLR261C	YOL021C	YER172C	-1.3057388	-0.5192207	-1.4380500653	0.2612213715	30.3061383706	3.69E-008	F
1041	YGR103W	YGR130C	YCR013C	1.3227702	0.4438092	1.4831572657	0.2694196816	30.3051033923	3.69E-008	F
1042	YDR542W	YHR051W	YEL002C	1.174207	0.3909512	1.7924892435	0.3256121261	30.304838659	3.69E-008	F
1043	YBR084C-A	YBR108W	YML123C	-1.2170705	-0.4333942	-1.6963485286	0.308162548	30.3019418298	3.70E-008	F
1044	YDR334W	YLL012W	YMR321C	-1.5606643	-0.5506469	-1.9223253691	0.3492746314	30.291425303	3.72E-008	F
1045	YDL092W	YFL055W	YPR150W	-1.1555385	-0.4152641	-1.8849512489	0.342500277	30.2885435705	3.72E-008	F
1046	YOL109W	YPL024W	YHR145C	-1.21265	-0.428387	-1.4056634635	0.2554141093	30.2881637478	3.72E-008	F
1047	YGL109W	YJL197W	YDR229W	-1.1613831	-0.414152	-1.6145733515	0.2933898162	30.2848544178	3.73E-008	F
1048	YGL026C	YOR031W	YER052C	1.2517201	0.4478312	1.9270144604	0.3501724141	30.2835013818	3.73E-008	F
1049	YKL172W	YMR316W	YOR365C	-1.3015456	-0.4883558	-1.9651242189	0.3571101103	30.2813842642	3.74E-008	F
1050	YJL210W	YNL026W	YKR041W	-1.1373246	-0.4012969	-1.2851552824	0.2335452806	30.2809168139	3.74E-008	F
1051	YBR225W	YOR099W	YKL210W	1.3181432	0.4537894	1.6873875314	0.3066462106	30.279902112	3.74E-008	F
1052	YNL297C	YOR026W	YKL118W	-1.313583	-0.4477719	-1.7108867159	0.3109306547	30.2771802104	3.75E-008	F
1053	YHR017W	YNL276C	YDR058C	1.1754384	0.4254234	1.2719532802	0.2311611469	30.2769858761	3.75E-008	F
1054	YMR275C	YPR120C	YCR092C	-1.1175617	-0.4040349	-1.4033639662	0.2550456479	30.2764399929	3.75E-008	F
1055	YBR177C	YJL136C	YKL079W	1.1806705	0.4153914	1.669582891	0.3034300591	30.276018917	3.75E-008	F
1056	YKL003C	YLR196W	YER160C	-1.1360537	-0.417606	-2.0891123474	0.3796819885	30.2749616102	3.75E-008	F
1057	YDL172C	YNL193W	YKL010C	-1.2105758	-0.4677518	-1.469865216	0.2671446906	30.273450993	3.75E-008	F
1058	YDR069C	YGR084C	YDR120C	1.3841779	0.5039331	1.8905326784	0.3436111776	30.2714909408	3.76E-008	F
1059	YGR226C	YHL048W	YLR363C	1.5484043	0.567535	1.9430218045	0.353167223	30.2687556664	3.76E-008	F
1060	YDR178W	YGR076C	YKR021W	-1.2087027	-0.4192135	-1.5447455124	0.2807766053	30.2685799603	3.76E-008	F
1061	YAR019C	YDR103W	YER093C	-1.1526017	-0.4016497	-1.3142101152	0.2388753295	30.2682291268	3.76E-008	F
1062	YGR049W	YML059C	YDR054C	1.2251037	0.4450073	1.6138266335	0.2933460479	30.2658777766	3.77E-008	F
1063	YCR011C	YIR029W	YMR103C	-1.299907	-0.4605957	-2.1428689449	0.3895186493	30.2645841454	3.77E-008	F
1064	YDR338C	YER014W	YOR164C	1.163864	0.412892	1.622852227	0.2950290005	30.2571860571	3.78E-008	F
1065	YBR068C	YIR042C	YOR053W	1.124603	0.4066962	1.2419720624	0.225786632	30.2570931813	3.78E-008	F
1066	YMR150C	YNR017W	YHR147C	-1.382759	-0.4541232	-2.1497979383	0.3908365955	30.2555352899	3.79E-008	F
1067	YFR057W	YIL039W	YBR256C	-1.16231	-0.4074179	-1.5691405442	0.2852791541	30.2540563884	3.79E-008	F
1068	YIL165C	YJL191W	YIL154C	-1.3109874	-0.4621525	-1.4602156657	0.2654816587	30.2527572154	3.79E-008	F
1069	YGL019W	YPR006C	YOR256C	-1.1005531	-0.4160888	-1.1018269213	0.2003259473	30.2518785885	3.79E-008	F
1070	YDL090C	YPR030W	YDR059C	-1.1227992	-0.4148016	-1.3851768942	0.2518609726	30.2474470452	3.80E-008	F
1071	YLR365W	YOR058C	YDR358W	1.2986759	0.439024	1.5458732777	0.281085498	30.2462056287	3.81E-008	F
1072	YFR023W	YGR230W	YPL199C	-1.1962189	-0.4382076	-2.0174428348	0.3668396703	30.2447421483	3.81E-008	F
1073	YCR056W	YLR105C	YJL113W	1.179893	0.427958	1.2758769676	0.2319993053	30.2443479693	3.81E-008	F
1074	YJR082C	YNL078W	YOR064C	1.2933551	0.4261513	1.2562978091	0.2284458981	30.242554778	3.81E-008	F
1075	YDL023C	YJR060W	YNL020C	-1.4187284	-0.5108212	-1.9791831703	0.3599067502	30.2407107667	3.82E-008	F
1076	YLR076C	YLR320W	YLR340W	1.156467	0.4285122	1.3285638832	0.2415966007	30.2401015445	3.82E-008	F
1077	YFL048C	YMR055C	YFL004W	-1.1826369	-0.4191864	-1.8568991705	0.3376967632	30.2358963846	3.83E-008	F
1078	YDR148C	YOL124C	YCL012W	1.2129721	0.4241088	1.9057384506	0.3465866037	30.2345179257	3.83E-008	F
1079	YDR070C	YLR071C	YJR008W	-1.2333037	-0.441146	-1.4931997565	0.2715644948	30.2335987022	3.83E-008	F
1080	YER046W	YOL162W	YOL153C	-1.2498501	-0.415122	-1.4678152242	0.2669511066	30.2328663889	3.83E-008	F
1081	YKL174C	YOL165C	YLR281C	1.1557589	0.4115083	1.3255480089	0.2410857093	30.2306850031	3.84E-008	F
1082	YGL040C	YIL009W	YGL048C	1.1534122	0.4334093	1.1558368303	0.210231242	30.2272435872	3.84E-008	F
1083	YDR226W	YDR271C	YLL011W	1.1470976	0.3997371	1.2508186391	0.2275115262	30.2260837144	3.85E-008	F
1084	YGL029W	YLL035W	YDR343C	-1.4568821	-0.5220893	-2.2008763	0.4003183571	30.2259706345	3.85E-008	F
1085	YLR032W	YMR186W	YDR071C	-1.1760585	-0.4257618	-1.7617226316	0.3204455222	30.2250238528	3.85E-008	F
1086	YBR254C	YHR020W	YKL224C	1.1278674	0.4453433	1.4183820893	0.2579945006	30.2249492055	3.85E-008	F
1087	YHR023W	YOR018W	YDL039C	-1.2333683	-0.438446	-1.7103195254	0.3111242274	30.2194701256	3.86E-008	F
1088	YGR226C	YLR179C	YBR196C	-1.4061091	-0.4941426	-1.6329157411	0.29704739	30.2187203541	3.86E-008	F
1089	YDL178W	YNL265C	YOR363C	-1.4714294	-0.5419992	-1.9281913492	0.3507723494	30.2168756318	3.86E-008	F
1090	YLR363C	YOR136W	YOR085W	-1.3126188	-0.4590781	-1.6041003242	0.2918214533	30.2154190208	3.87E-008	F
1091	YDR125C	YDR459C	YJL210W	1.2645209	0.4455103	1.3115946607	0.2386132943	30.2141239667	3.87E-008	F
1092	YDR361C	YJL043W	YDL106C	-1.5078071	-0.5229754	-1.7662943466	0.321339847	30.2132185821	3.87E-008	F
1093	YIL001W	YIL070C	YMR290C	1.4583064	0.5260326	2.3254970622	0.4230930909	30.2106259488	3.88E-008	F
1094	YEL066W	YJL005W	YHR202W	1.2295596	0.4337187	1.8935894119	0.3445145273	30.2104054293	3.88E-008	F
1095	YJR115W	YLR379W	YDR383C	-1.2495478	-0.4639551	-1.4110433313	0.2567352831	30.2071384077	3.88E-008	F
1096	YNL048W	YPR020W	YDR529C	-1.1675274	-0.4133104	-1.667934451	0.3034876947	30.204787493	3.89E-008	F
1097	YDR132C	YLR195C	YDR067C	-1.2616507	-0.4256013	-1.4352643829	0.2611666371	30.201493609	3.89E-008	F
1098	YMR082C	YOR298W	YGR285C	-1.1641309	-0.4476929	-1.5220911978	0.2769668627	30.2013061414	3.89E-008	F
1099	YCR062W	YCR063W	YPR155C	-1.1664324	-0.4121609	-1.5475681916	0.2816046463	30.2009050061	3.90E-008	F
1100	YDL049C	YJR154W	YCR093W	-1.2855333	-0.4531475	-1.4982633412	0.2726418399	30.198912193	3.90E-008	F
1101	YDR145W	YGL189C	YAL041W	-1.2222775	-0.4623864	-1.3203146253	0.2402660817	30.1974267396	3.90E-008	F
1102	YCL016C	YLR082C	YDR204W	-1.2225522	-0.4251221	-1.8471437027	0.336139183	30.1969504971	3.90E-008	F
1103	YLR075W	YMR168C	YOL143C	1.1875616	0.4140537	1.5944717843	0.2901646188	30.1956766014	3.91E-008	F
1104	YGR022C	YGR121C	YER049W	-1.2468821	-0.4392603	-1.5329257492	0.2789812614	30.1920200716	3.91E-008	F
1105	YBR032W	YER037W	YPL277C	-1.147015	-0.4120272	-1.3002643572	0.236668598	30.1843647028	3.93E-008	F
1106	YKL144C	YPL165C	YGL002W	-1.5935421	-0.5607934	-2.3761049081	0.4324910141	30.1840176289	3.93E-008	F
1107	YGL216W	YNL256W	YDL026W	1.3255546	0.460373	1.2433520108	0.2263241427	30.1805002679	3.94E-008	F
1108	YMR058W	YMR096W	YML016C	1.1409886	0.3906188	1.5116392451	0.2751654276	30.1792597108	3.94E-008	F
1109	YNL320W	YPL167C	YBR258C	1.1260498	0.4107549	1.2364738527	0.2250813168	30.1780364988	3.94E-008	F
1110	YBR255W	YGL050W	YLR155C	-1.1013113	-0.4090423	-1.1743745411	0.2137783312	30.1776828685	3.94E-008	F
1111	YCR094W	YPL240C	YOL112W	-1.4486933	-0.4965511	-1.5628615152	0.2844976918	30.1775167479	3.94E-008	F
1112	YCRX15W	YDR146C	YHR055C	-1.291924	-0.4687931	-1.5263232787	0.2778523011	30.1762354761	3.95E-008	F
1113	YIL154C	YJR104C	YHR211W	-1.1955178	-0.4236575	-1.030797536	0.1876606596	30.1717337389	3.95E-008	F
1114	YKR050W	YNL017C	YGL203C	-1.2537631	-0.4298144	-1.4071852095	0.2561973289	30.1684729937	3.96E-008	F
1115	YEL052W	YLR458W	YHR010W	-1.2771665	-0.4548446	-1.7010520663	0.3097531841	30.158077634	3.98E-008	F
1116	YOR049C	YPR195C	YLR346C	1.3151533	0.4074086	1.63276127	0.297328117	30.1559781044	3.99E-008	F
1117	YBL036C	YHR150W	YLR296W	-1.397274	-0.504253	-2.0989455051	0.3822228108	30.1556797496	3.99E-008	F
1118	YGL120C	YIL139C	YOR046C	1.1989912	0.4491606	1.857039277	0.338177851	30.1544810266	3.99E-008	F
1119	YDR267C	YGR161C	YGL161C	-1.2278176	-0.4264296	-1.6915650516	0.3080511263	30.1530887401	3.99E-008	F
1120	YCR080W	YKL083W	YMR281W	-1.0844984	-0.4369636	-1.1278427256	0.2053991402	30.1508696301	4.00E-008	F
1121	YFR007W	YNL260C	YDL144C	-1.3407963	-0.4304847	-2.1101302761	0.3842990524	30.1494858533	4.00E-008	F
1122	YCR011C	YNR046W	YCR025C	-1.2693112	-0.4414991	-2.0638039405	0.3758684418	30.1484610036	4.00E-008	F
1123	YER056C	YGL160W	YIL089W	-1.1429167	-0.3884482	-1.1240028728	0.2047094236	30.1480461702	4.00E-008	F
1124	YOL109W	YPL243W	YNR048W	-1.1480089	-0.4050395	-1.4688309741	0.2675144006	30.1473618236	4.00E-008	F
1125	YDR373W	YLR056W	YBR079C	1.2580163	0.4347891	1.6731811245	0.3047487841	30.1440741936	4.01E-008	F
1126	YGR293C	YJL042W	YDL032W	1.2473759	0.4527493	1.4840885492	0.2703097913	30.1436663399	4.01E-008	F
1127	YGL167C	YHR144C	YNL285W	-1.1858118	-0.4625173	-1.8827609572	0.3429260265	30.1432081714	4.01E-008	F
1128	YDR120C	YPR047W	YHR106W	-1.1664785	-0.4314933	-1.4989197308	0.2730184876	30.1420398564	4.02E-008	F
1129	YHR192W	YKR059W	YHL025W	1.2787888	0.4994111	2.0138376393	0.3668278985	30.1386775388	4.02E-008	F
1130	YKL043W	YPR124W	YEL071W	-1.2353034	-0.4191356	-1.5596400429	0.2840958718	30.1383108391	4.02E-008	F
1131	YLR075W	YPL090C	YNL158W	0.9272916	0.4049181	1.6812396141	0.3062510349	30.1372831898	4.03E-008	F
1132	YDR492W	YLL026W	YLR159W	1.0867714	0.4140575	1.5609704492	0.284346446	30.1365653186	4.03E-008	F
1133	YDR460W	YHR096C	YPR154W	1.1740138	0.3890805	1.2429860617	0.226429354	30.1347131937	4.03E-008	F
1134	YCL075W	YHR175W	YKR060W	-1.3522422	-0.467013	-1.5213682136	0.2771505219	30.1326463718	4.03E-008	F
1135	YCR052W	YDR413C	YOL104C	1.1794871	0.4122735	1.3877905381	0.2528178153	30.1323148192	4.04E-008	F
1136	YLR012C	YMR105C	YJL145W	-1.3361798	-0.4581949	-1.9000870062	0.3461495868	30.1314020981	4.04E-008	F
1137	YMR308C	YNR024W	YPL183C	1.3347824	0.4879036	1.726587369	0.3145524082	30.1294420911	4.04E-008	F
1138	YCR053W	YMR210W	YER178W	1.4132715	0.4875651	1.4902189337	0.2714995313	30.1274230137	4.05E-008	F
1139	YAR052C	YMR135C	YNL104C	-1.2012639	-0.413668	-1.5603135819	0.2842842643	30.1243812442	4.05E-008	F
1140	YLR345W	YOL094C	YCL058C	-1.1385636	-0.406842	-1.3560400744	0.2470683795	30.1238665498	4.05E-008	F
1141	YHR140W	YOR086C	YOL018C	1.3656049	0.4846738	2.1052056474	0.3835693636	30.1232085664	4.05E-008	F
1142	YDR533C	YGR124W	YNL243W	1.2534229	0.4383859	2.0244386174	0.3688630498	30.1216612999	4.06E-008	F
1143	YBR069C	YOR072W	YGR017W	1.5892146	0.5545356	2.3673898915	0.4313565587	30.1208182974	4.06E-008	F
1144	YGR117C	YPL084W	YPR021C	-1.1802936	-0.4725053	-1.631703358	0.2973402391	30.1144573683	4.07E-008	F
1145	YBR142W	YNL028W	YAL026C	-1.4587039	-0.521072	-1.8470368017	0.336585384	30.1134553469	4.07E-008	F
1146	YJL042W	YOR275C	YGL034C	1.2563164	0.4235473	1.6326035365	0.2975102485	30.1132482425	4.08E-008	F
1147	YOL011W	YOR164C	YPL018W	1.234292	0.4244578	1.2915936639	0.2353778606	30.1106818123	4.08E-008	F
1148	YDL062W	YLR021W	YBR264C	-1.385422	-0.4979698	-1.627088923	0.2965316693	30.1078963308	4.09E-008	F
1149	YDL174C	YPR044C	YGL086W	1.184625	0.4313977	2.0849567204	0.3799974174	30.1045956661	4.09E-008	F
1150	YGL206C	YMR310C	YNL221C	-1.2626229	-0.483976	-1.6045325499	0.2924738207	30.0969901639	4.11E-008	F
1151	YKL145W	YMR322C	YFR002W	-1.1050313	-0.4067627	-1.5787218965	0.2877821519	30.0942520318	4.12E-008	F
1152	YKR036C	YOR306C	YGL004C	1.2600114	0.4253802	1.2786877518	0.2330898503	30.0941640902	4.12E-008	F
1153	YPL092W	YPR139C	YGL126W	-1.1826919	-0.4280488	-1.171059718	0.2134767381	30.0924098749	4.12E-008	F
1154	YJL199C	YPR172W	YPL266W	-1.1421734	-0.405359	-1.1064270438	0.201695531	30.092135838	4.12E-008	F
1155	YGR042W	YPL278C	YLR074C	1.4543385	0.446309	1.6685722433	0.3041908401	30.088307918	4.13E-008	F
1156	YOR202W	YPL197C	YDR205W	1.1789018	0.4450193	1.6579268241	0.3022535643	30.0876213213	4.13E-008	F
1157	YML120C	YPR035W	YHL047C	-1.1927756	-0.4115656	-1.7069378547	0.3112034084	30.0847723679	4.14E-008	F
1158	YBR187W	YNL010W	YJL019W	-1.1002449	-0.3977244	-1.3669501668	0.2492214857	30.0839184839	4.14E-008	F
1159	YDL226C	YGL078C	YOL094C	-1.2106826	-0.4432182	-1.5685548827	0.2859839009	30.0826621569	4.14E-008	F
1160	YGR068C	YPL242C	YLR042C	-1.1952988	-0.4354352	-1.8600841011	0.339136655	30.0826227062	4.14E-008	F
1161	YDL148C	YEL015W	YHR055C	1.4580622	0.516818	1.9960738828	0.3639463729	30.0800416612	4.15E-008	F
1162	YER060W	YGL196W	YOR348C	1.2846984	0.4410171	1.6646311884	0.3035251884	30.0778354998	4.15E-008	F
1163	YBL037W	YGR044C	YPL180W	-1.3573394	-0.4745166	-1.7757957587	0.3237972682	30.077356811	4.15E-008	F
1164	YGR183C	YHR059W	YDR189W	1.2381641	0.4547819	1.5980349726	0.2913880838	30.0766169041	4.15E-008	F
1165	YBL060W	YHR083W	YLR457C	-1.367489	-0.4204889	-1.6923562853	0.3085970787	30.0746080631	4.16E-008	F
1166	YDR119W	YIL070C	YMR189W	-1.2351517	-0.4396124	-1.4260296592	0.2600348522	30.0741939798	4.16E-008	F
1167	YGL117W	YLR288C	YJL119C	-1.2174842	-0.4363278	-1.6600369676	0.3027104628	30.073270112	4.16E-008	F
1168	YAL038W	YKR057W	YPL243W	1.4038445	0.4118108	1.4117348062	0.2574392026	30.0716239263	4.16E-008	F
1169	YDL126C	YHL020C	YIL103W	-1.1579938	-0.4331804	-1.8104499749	0.3301774544	30.0661782949	4.18E-008	F
1170	YBR191W	YGR281W	YMR127C	1.0626366	0.4272672	0.9781365146	0.1783860007	30.0661213077	4.18E-008	F
1171	YEL018W	YNL030W	YOL155C	-1.181486	-0.4117172	-1.1944430751	0.217838401	30.0650570984	4.18E-008	F
1172	YBR159W	YMR308C	YER127W	-1.2104794	-0.4189233	-1.8358847375	0.3348339766	30.0629629302	4.18E-008	F
1173	YGL204C	YKL153W	YGL119W	-1.0672398	-0.4097879	-1.0075700347	0.1837704182	30.060713119	4.19E-008	F
1174	YAL001C	YMR124W	YFL067W	1.3873639	0.5115385	1.6113082675	0.293893317	30.0592298774	4.19E-008	F
1175	YGR209C	YIL083C	YER034W	-1.2042253	-0.4590933	-1.7484411255	0.3189220859	30.0561143408	4.20E-008	F
1176	YJL212C	YNL245C	YNL029C	1.2270275	0.4582555	1.6071617552	0.293164719	30.0535493974	4.20E-008	F
1177	YGL160W	YKL016C	YDR282C	-1.2522535	-0.4338406	-1.2444312982	0.2270025242	30.0524911496	4.21E-008	F
1178	YGL088W	YOR137C	YPL097W	1.1127009	0.3754954	1.1678017922	0.2130395806	30.0481458046	4.21E-008	F
1179	YDL176W	YDR071C	YLL024C	1.5387754	0.5156594	1.8649919434	0.3402376201	30.0461794112	4.22E-008	F
1180	YAR040C	YPL073C	YDR218C	-1.2105123	-0.4244351	-1.9240530593	0.3510276529	30.0435624365	4.22E-008	F
1181	YGL054C	YGR200C	YCL017C	1.0733666	0.3990224	1.2993176597	0.2370557048	30.0420704377	4.23E-008	F
1182	YJR006W	YLR280C	YPR020W	-1.2065663	-0.4166147	-1.4324909129	0.2613593734	30.0405300115	4.23E-008	F
1183	YDL104C	YLR119W	YMR202W	1.2522915	0.4863327	1.7645642236	0.3219572173	30.0385254088	4.24E-008	F
1184	YHR029C	YJR158W	YOR235W	1.3764731	0.4842974	1.7483810958	0.3190084579	30.0377783843	4.24E-008	F
1185	YMR032W	YNR048W	YGR040W	-1.401763	-0.4973922	-1.542326042	0.2814512348	30.0293593108	4.26E-008	F
1186	YDR220C	YLR161W	YDL060W	-1.3301967	-0.468634	-1.6141393901	0.2945711459	30.0262891949	4.26E-008	F
1187	YNL064C	YNL274C	YLR038C	-1.4221585	-0.4397561	-1.6520464114	0.3014916255	30.0257580914	4.26E-008	F
1188	YDR303C	YOR326W	YPR110C	-1.2807976	-0.4483658	-1.1998377102	0.2189662295	30.0255336203	4.26E-008	F
1189	YAL034C	YJL192C	YEL004W	-1.1460802	-0.4116891	-1.6576374857	0.3025172535	30.0247099715	4.27E-008	F
1190	YIL174W	YLR105C	YGR125W	-1.0999696	-0.424011	-1.1315332979	0.2065162333	30.0210782489	4.27E-008	F
1191	YOR277C	YPR113W	YCR007C	-1.4700091	-0.5279281	-2.4038739882	0.4387352929	30.0205229491	4.27E-008	F
1192	YEL033W	YGL153W	YMR028W	-1.2488152	-0.4421238	-1.594593847	0.2910418819	30.0185138977	4.28E-008	F
1193	YDR154C	YJR020W	YNL278W	1.1774003	0.4405018	1.8635107186	0.3401358309	30.0164288604	4.28E-008	F
1194	YCRX12W	YOL086C	YMR040W	1.1837093	0.4357861	1.601553359	0.2923365086	30.0135048516	4.29E-008	F
1195	YOR228C	YPR006C	YFR037C	-1.2408311	-0.449009	-1.2673170539	0.231331436	30.0124362615	4.29E-008	F
1196	YKL089W	YLR037C	YGR223C	1.1304748	0.3935653	1.5455573125	0.2821515711	30.0058050187	4.31E-008	F
1197	YFL024C	YLR035C	YOR185C	-1.1167169	-0.4146882	-1.3304835663	0.2428899085	30.0054460271	4.31E-008	F
1198	YMR315W	YPR118W	YER010C	-1.1682258	-0.4173924	-1.9762922991	0.3608038961	30.0026709927	4.31E-008	F
1199	YNR022C	YOR297C	YMR202W	1.2363347	0.4077523	2.061585829	0.376439598	29.9924703843	4.34E-008	F
1200	YML118W	YPR081C	YOL027C	-1.2829353	-0.4954517	-2.0344533271	0.3715030738	29.9895976579	4.34E-008	F
1201	YDR034C	YMR086W	YBR217W	1.0559276	0.4202776	1.1216111683	0.2048130813	29.989502919	4.34E-008	F
1202	YNL093W	YPR169W	YDR200C	1.0820715	0.4451407	1.4047400501	0.256517985	29.9886067739	4.35E-008	F
1203	YCR005C	YKL088W	YOR165W	1.1771661	0.4164228	1.3068624963	0.2386483497	29.987683536	4.35E-008	F
1204	YOR186W	YPR023C	YMR321C	-1.2408052	-0.4729281	-2.3211823788	0.4238890266	29.985699336	4.35E-008	F
1205	YGL183C	YHR196W	YNL279W	-1.2089699	-0.4449839	-1.437197557	0.2624678864	29.9833802502	4.36E-008	F
1206	YCR044C	YGL195W	YDR142C	1.2352047	0.4451802	1.5567610605	0.2843039497	29.9832104954	4.36E-008	F
1207	YDR223W	YGR040W	YLR206W	1.0869626	0.3991913	1.3932017736	0.2544394996	29.9818876031	4.36E-008	F
1208	YAR047C	YER078C	YKL054C	-1.420746	-0.5347474	-1.7258079918	0.3151880154	29.980961735	4.36E-008	F
1209	YHR072W	YLL008W	YIL082W	1.1964157	0.4372391	1.5333628214	0.2800572472	29.9775562462	4.37E-008	F
1210	YKL140W	YLR129W	YKR056W	-1.3038085	-0.4712589	-1.5709365617	0.2869305351	29.9753152059	4.38E-008	F
1211	YDR464W	YPL240C	YNR030W	1.244418	0.418071	1.531187692	0.279674076	29.9745336723	4.38E-008	F
1212	YJR046W	YOR245C	YDR447C	-1.1928345	-0.4288989	-1.5647343884	0.2858047947	29.973829594	4.38E-008	F
1213	YCR013C	YIL098C	YPR033C	1.1082821	0.4006426	1.3840357582	0.2528118736	29.9708932822	4.39E-008	F
1214	YDR025W	YDR125C	YDR216W	1.2151814	0.4295257	1.3876065717	0.2534681372	29.9699452525	4.39E-008	F
1215	YCL034W	YNR050C	YOR363C	1.419412	0.4731567	1.9247459621	0.351587246	29.9695767512	4.39E-008	F
1216	YEL051W	YGL171W	YKL122C	-1.3387063	-0.4644917	-2.2388548315	0.4089667077	29.9692557935	4.39E-008	F
1217	YBR006W	YGR218W	YGR106C	1.1318168	0.4026079	1.0753356184	0.1964341221	29.967754467	4.39E-008	F
1218	YGR022C	YPL240C	YGR158C	-1.2494175	-0.5101189	-1.9330255048	0.3531111648	29.9676211359	4.39E-008	F
1219	YMR065W	YOL117W	YMR005W	-1.2114625	-0.4317131	-1.6787934815	0.306676189	29.9663903893	4.40E-008	F
1220	YLR158C	YLR420W	YDR132C	-1.2256677	-0.4303292	-1.5949469455	0.2913620363	29.9658468027	4.40E-008	F
1221	YCR048W	YMR164C	YMR162C	-1.1312003	-0.4242623	-1.51289149	0.2763736844	29.9655451842	4.40E-008	F
1222	YOL006C	YPL034W	YHR023W	-1.3019031	-0.4487756	-1.5633854707	0.2856088195	29.9632497828	4.40E-008	F
1223	YDR202C	YJR098C	YDR160W	1.2803443	0.4456686	1.8621764411	0.3401948782	29.9630565809	4.40E-008	F
1224	YDR281C	YOR258W	YAL031C	-1.2158583	-0.407363	-1.214717042	0.2219144091	29.9625826183	4.40E-008	F
1225	YCL061C	YCR044C	YDL121C	-1.1874416	-0.4157605	-1.3659292726	0.2495422876	29.961815157	4.41E-008	F
1226	YDL111C	YJR120W	YML061C	-1.1920915	-0.4262834	-1.6499556947	0.3014744801	29.9532157861	4.43E-008	F
1227	YJL044C	YKL178C	YKL211C	1.375092	0.506772	1.2942290271	0.2364800628	29.9525090507	4.43E-008	F
1228	YJL223C	YNL226W	YIR022W	-1.2853904	-0.4383394	-1.7266799483	0.3155105748	29.9499327504	4.43E-008	F
1229	YFL067W	YKL206C	YBR062C	-1.259017	-0.5249505	-1.3902853932	0.2540606966	29.945595295	4.44E-008	F
1230	YNR053C	YOL049W	YBR297W	-1.2428117	-0.4308824	-1.7857422165	0.3263633893	29.9388188429	4.46E-008	F
1231	YBR086C	YDR059C	YGR023W	-1.1184186	-0.4172562	-1.2993880517	0.2374803345	29.9379758702	4.46E-008	F
1232	YGL130W	YLR209C	YIL036W	-1.098604	-0.4043833	-1.6706221821	0.3053505968	29.9335993091	4.47E-008	F
1233	YNL313C	YOR033C	YHR023W	-1.396312	-0.494415	-1.9178921422	0.3505501468	29.9328488763	4.47E-008	F
1234	YNL010W	YPR018W	YPL220W	-1.2430994	-0.423691	-1.6219550271	0.2964653744	29.931581302	4.48E-008	F
1235	YKL047W	YKL221W	YOR056C	1.4232025	0.5000545	1.4681663197	0.2683645859	29.9295443094	4.48E-008	F
1236	YDR465C	YMR032W	YDR365C	-1.2232572	-0.4483027	-1.6117558811	0.2946114326	29.9294912898	4.48E-008	F
1237	YGR233C	YMR058W	YKL025C	-1.1768263	-0.41795	-1.718940768	0.3142051954	29.9291994146	4.48E-008	F
1238	YIL110W	YMR014W	YOL109W	-1.3174278	-0.4627394	-2.1640821791	0.3955736109	29.9290460186	4.48E-008	F
1239	YLR371W	YMR082C	YCLX11W	-1.0340307	-0.3999207	-0.9902932151	0.1810178996	29.9284733611	4.48E-008	F
1240	YLR044C	YMR170C	YGL047W	-1.1866663	-0.4200497	-1.6207737107	0.2962662001	29.928196936	4.48E-008	F
1241	YBR108W	YIR004W	YGR276C	1.2692161	0.4371318	1.4780726354	0.2702022338	29.923589147	4.49E-008	F
1242	YGR143W	YNL288W	YKR105C	1.1979092	0.4099216	1.53976953	0.2814826277	29.9232147458	4.49E-008	F
1243	YML038C	YNL312W	YER174C	1.303507	0.4947487	1.503468575	0.2748472097	29.9230628909	4.50E-008	F
1244	YHR016C	YJL091C	YPR197C	1.3375418	0.4749829	1.9803943424	0.3620427138	29.92152544	4.50E-008	F
1245	YBR060C	YDR331W	YJL061W	-1.2183155	-0.403804	-1.4283408535	0.2611355187	29.9179493307	4.51E-008	F
1246	YBR173C	YOL006C	YOR003W	1.4386018	0.5130228	2.0968186398	0.3833573132	29.9167375913	4.51E-008	F
1247	YDR058C	YIR042C	YMR319C	1.4329838	0.5315851	2.7095945114	0.4953986343	29.9156881808	4.51E-008	F
1248	YER153C	YOL120C	YLR370C	-1.6790307	-0.5940028	-2.6777076812	0.4895810268	29.9141847225	4.52E-008	F
1249	YCR073C	YNL273W	YPL047W	-1.1281987	-0.4226523	-1.3523469296	0.247259217	29.9137775322	4.52E-008	F
1250	YJL015C	YKL027W	YLR143W	1.245403	0.4408537	2.0178485469	0.3689417054	29.9131143427	4.52E-008	F
1251	YDR395W	YIL024C	YMR226C	-1.3100532	-0.4517397	-1.7018301691	0.3111643768	29.9124987506	4.52E-008	F
1252	YBR185C	YHR077C	YKL225W	-0.8510013	-0.3991411	-1.1775908587	0.2153120558	29.9124617419	4.52E-008	F
1253	YOL084W	YPR153W	YGR280C	-1.2991645	-0.4415886	-1.3744143757	0.2513113838	29.9096309915	4.53E-008	F
1254	YIL093C	YMR115W	YPL229W	-1.1702854	-0.4263423	-1.3035700854	0.2383583916	29.9094122642	4.53E-008	F
1255	YBL007C	YGR032W	YJL090C	-1.3155612	-0.4806175	-1.9509638351	0.3567376758	29.9089027819	4.53E-008	F
1256	YLR224W	YOR037W	YHL004W	-1.1535606	-0.4139497	-1.1841450956	0.2165259267	29.9081829898	4.53E-008	F
1257	YGR090W	YGR240C	YER036C	-1.5146097	-0.5283818	-1.8810726021	0.343971418	29.9065559568	4.53E-008	F
1258	YER083C	YGL254W	YGL192W	-1.2525661	-0.4339322	-1.6338628884	0.2987674769	29.9064302915	4.53E-008	F
1259	YNL132W	YNL282W	YLR353W	-1.1886926	-0.4152289	-1.1481708764	0.2099588801	29.9050517404	4.54E-008	F
1260	YKL210W	YNL247W	YMR269W	-1.3205119	-0.4539087	-2.0086237884	0.3673059826	29.9048204607	4.54E-008	F
1261	YBR126C	YPR200C	YDL048C	1.1782009	0.4127389	1.5347788025	0.2806598467	29.9041193621	4.54E-008	F
1262	YKL047W	YLL026W	YJL055W	-1.1965041	-0.3844883	-1.6563719491	0.3029081423	29.9015594802	4.55E-008	F
1263	YDR445C	YKL028W	YMR039C	-1.1842965	-0.4408592	-1.7843868564	0.3263437508	29.896987492	4.56E-008	F
1264	YDL083C	YOL019W	YLL058W	1.2411645	0.437986	1.3592153053	0.2485920477	29.8952403313	4.56E-008	F
1265	YDL146W	YOL104C	YDR361C	-1.3894137	-0.4938954	-1.7779936661	0.3251952689	29.8931706668	4.57E-008	F
1266	YJL162C	YNL289W	YCR026C	-1.1803216	-0.4216702	-1.8747448967	0.3428938693	29.8926845839	4.57E-008	F
1267	YCL046W	YJL100W	YOR300W	1.1723758	0.4078734	1.3071888986	0.2390929831	29.8911786656	4.57E-008	F
1268	YAL058W	YMR018W	YDR279W	-1.2056347	-0.4409238	-1.6484044826	0.3015045268	29.8909624911	4.57E-008	F
1269	YHR035W	YPR062W	YOR065W	-1.2836098	-0.4334486	-1.9199411511	0.3511800369	29.889330962	4.57E-008	F
1270	YDL138W	YOL154W	YDR378C	-1.2826931	-0.4521041	-1.5266396167	0.2792450789	29.8883540973	4.58E-008	F
1271	YDL148C	YMR212C	YPR062W	-1.3894139	-0.4564979	-2.0828091479	0.3809785887	29.8880661449	4.58E-008	F
1272	YKR010C	YPL187W	YER178W	1.2484966	0.4118321	2.4989984327	0.457132417	29.8846330662	4.59E-008	F
1273	YBR055C	YLR006C	YCR090C	1.1827815	0.4232566	1.3248684933	0.2423622876	29.8823988615	4.59E-008	F
1274	YHR113W	YKL046C	YCR014C	1.2477027	0.4512488	1.2695287225	0.2322395128	29.8822186048	4.59E-008	F
1275	YNR027W	YOR298W	YDL235C	-1.5833366	-0.5695935	-2.3369217569	0.4275071668	29.8814415112	4.59E-008	F
1276	YKL192C	YOR263C	YLR368W	-1.067478	-0.3948165	-1.2904976426	0.2360811521	29.880770997	4.59E-008	F
1277	YER082C	YJR037W	YML130C	-1.4812358	-0.5308512	-1.8552343569	0.3393934475	29.8806919275	4.59E-008	F
1278	YDR329C	YFR027W	YBR217W	-1.0309735	-0.3977575	-1.5819167734	0.2893931933	29.880691089	4.59E-008	F
1279	YAL054C	YDR312W	YKL160W	1.0645209	0.4418509	1.4220764146	0.2601524329	29.8806529772	4.59E-008	F
1280	YBR219C	YLR100W	YIL075C	1.3075221	0.4689983	1.6016682864	0.2930227843	29.8773704267	4.60E-008	F
1281	YBL037W	YNL219C	YOR051C	-1.3452138	-0.4793374	-1.6997050248	0.3109713991	29.8748835676	4.61E-008	F
1282	YER021W	YMR029C	YGR237C	1.3588112	0.4865798	1.6964815842	0.3104042391	29.8705357426	4.62E-008	F
1283	YGR022C	YLR068W	YJL045W	-1.2782854	-0.4707472	-1.5107020906	0.2764307448	29.8665441056	4.63E-008	F
1284	YDR050C	YKL083W	YGR053C	1.2212947	0.4479128	1.3193694443	0.2414449358	29.8604702229	4.64E-008	F
1285	YER112W	YJR080C	YOR345C	-1.1729144	-0.4267585	-2.2946213613	0.4199186304	29.860135759	4.64E-008	F
1286	YEL066W	YJL064W	YDR188W	1.2136758	0.4432524	1.5383699156	0.2815586512	29.8527129172	4.66E-008	F
1287	YGR130C	YOR361C	YOR300W	-1.3361527	-0.4116447	-1.5600033567	0.2855229976	29.851686831	4.66E-008	F
1288	YBR111C	YMR066W	YKL110C	-1.2727126	-0.4446211	-1.5246811548	0.2790696465	29.849211309	4.67E-008	F
1289	YMR107W	YOL114C	YLR268W	1.0572959	0.4025516	1.2953159835	0.2371032681	29.8453288853	4.68E-008	F
1290	YMR165C	YPR102C	YJL103C	-1.0743963	-0.3886541	-1.6283812198	0.2980697623	29.8453260306	4.68E-008	F
1291	YCLX12W	YPL030W	YGR207C	1.169012	0.4149165	1.5641930378	0.2863386453	29.8415079497	4.69E-008	F
1292	YJL058C	YNL064C	YNL058C	-1.1995266	-0.4316266	-1.4404260283	0.2636950316	29.8385714197	4.70E-008	F
1293	YDL089W	YGL138C	YNR051C	1.2877746	0.4645232	1.8899730078	0.3459982653	29.8375638021	4.70E-008	F
1294	YER053C	YLL005C	YGL161C	-1.1395642	-0.4301106	-1.6950993099	0.310329054	29.8363311832	4.70E-008	F
1295	YBR247C	YCL006C	YJL063C	1.281932	0.4426459	1.8273949388	0.3345769592	29.8313409676	4.71E-008	F
1296	YCR083W	YPR194C	YJL051W	1.2330631	0.4375475	1.5523210418	0.2842191847	29.8302099682	4.72E-008	F
1297	YMR268C	YNL095C	YMR265C	-1.1272255	-0.4167531	-1.5950203496	0.2920394018	29.8297460508	4.72E-008	F
1298	YDR212W	YNL286W	YML029W	-1.4048481	-0.4437897	-1.6148169272	0.2956703278	29.8284784701	4.72E-008	F
1299	YDR112W	YFL017C	YBR083W	-1.1995119	-0.4196326	-1.7268872742	0.3161947765	29.8276196006	4.72E-008	F
1300	YEL023C	YGL149W	YOR379C	-1.2722497	-0.4186036	-1.6523671283	0.3025508544	29.8274636978	4.72E-008	F
1301	YDL029W	YNR013C	YGR159C	1.2090041	0.4125078	1.4253009893	0.2609803858	29.8261663296	4.73E-008	F
1302	YIR027C	YNL221C	YBL067C	-1.2312929	-0.4744068	-1.7195851401	0.3148997061	29.8196715958	4.74E-008	F
1303	YAL037W	YBR253W	YJL048C	-1.1700312	-0.4527649	-1.6265912304	0.2978757759	29.8185471791	4.74E-008	F
1304	YGR193C	YNL171C	YDR300C	1.2715246	0.4742867	1.5348872023	0.2810832147	29.818315551	4.74E-008	F
1305	YGR177C	YNL282W	YOR039W	1.133683	0.4086049	1.6327846944	0.2990467022	29.8112238998	4.76E-008	F
1306	YFL016C	YIR028W	YCR079W	1.2207244	0.4390684	1.5323535409	0.2806646504	29.8086644839	4.77E-008	F
1307	YGR085C	YOL129W	YLR313C	-1.2163144	-0.4365651	-1.4158981012	0.259368095	29.801003891	4.79E-008	F
1308	YML071C	YOL109W	YNR036C	1.2585162	0.4448735	1.1892832988	0.2178650067	29.7985876407	4.79E-008	F
1309	YCL043C	YOR005C	YOR044W	1.1152659	0.4051746	1.0403989543	0.1906023593	29.7949917807	4.80E-008	F
1310	YHL048W	YOR240W	YHR080C	-1.1558164	-0.4432848	-1.1706202654	0.2144621957	29.7941212127	4.80E-008	F
1311	YGL226W	YOR111W	YJR034W	-1.2745366	-0.4659024	-1.3685548904	0.2507294591	29.7929641592	4.81E-008	F
1312	YKL194C	YLR395C	YLR155C	-1.3140947	-0.4666672	-2.0745784499	0.3800914537	29.7908925498	4.81E-008	F
1313	YIL174W	YLR401C	YFR003C	-1.3672651	-0.5012011	-1.5926239244	0.2917978552	29.7894359555	4.82E-008	F
1314	YBR206W	YKL021C	YHL018W	-1.1330766	-0.4092901	-1.4236518136	0.2608404819	29.7891138046	4.82E-008	F
1315	YHR067W	YKR106W	YBR183W	-1.2515661	-0.4381178	-1.8218450646	0.3338141373	29.7860853691	4.82E-008	F
1316	YGR153W	YJL202C	YPR054W	-1.1056617	-0.4096336	-1.4863197994	0.2723571819	29.7815201993	4.84E-008	F
1317	YMR309C	YNL121C	YDR153C	-1.3434896	-0.4783972	-1.7326583522	0.3174978002	29.7813535069	4.84E-008	F
1318	YGL065C	YGR290W	YGR285C	-1.2514911	-0.4164222	-1.4521941127	0.2661049827	29.7812779712	4.84E-008	F
1319	YIL019W	YKR021W	YKL223W	-1.4216705	-0.5111633	-2.240475095	0.4105754146	29.7779201627	4.84E-008	F
1320	YDL090C	YIL130W	YHR193C	-1.2526618	-0.4452527	-1.5532551825	0.2846441956	29.7770011797	4.85E-008	F
1321	YLR359W	YPR032W	YLR004C	1.1856636	0.43754	1.5341320736	0.281156919	29.7733668211	4.86E-008	F
1322	YJR146W	YNR025C	YNR077C	1.1719529	0.4303822	1.1714593515	0.2146926412	29.7728308028	4.86E-008	F
1323	YGR165W	YOR272W	YKL130C	1.2619688	0.44222	1.1382928113	0.208616828	29.7720891687	4.86E-008	F
1324	YDL098C	YLR176C	YDR012W	-1.3580597	-0.4623293	-2.0567981582	0.3769830745	29.7673137808	4.87E-008	F
1325	YNL282W	YOR184W	YNR047W	1.3171108	0.4792231	1.4468232547	0.2652018483	29.7630797497	4.88E-008	F
1326	YBL104C	YCR023C	YLL037W	-1.2746081	-0.4288447	-1.6536959192	0.3031333918	29.760741765	4.89E-008	F
1327	YBL010C	YLR467W	YBR171W	1.2040072	0.4112419	1.3438745595	0.2463444659	29.7599258152	4.89E-008	F
1328	YIR001C	YNR038W	YGR090W	1.3052273	0.457141	1.8582503444	0.3406353526	29.7597313343	4.89E-008	F
1329	YGR105W	YML054C	YPL263C	1.3516853	0.4923505	1.8600559525	0.3409815863	29.7570697769	4.90E-008	F
1330	YDR460W	YLR158C	YIL158W	-1.1732064	-0.414507	-1.4134519006	0.2591257156	29.7537040883	4.91E-008	F
1331	YJL142C	YLR434C	YDL041W	-1.1208771	-0.3988484	-1.3621425801	0.2497252715	29.7522729798	4.91E-008	F
1332	YJR094C	YNL312W	YAL048C	-1.2057439	-0.4118521	-1.4964341953	0.2743472987	29.751842819	4.91E-008	F
1333	YPL192C	YPL241C	YMR210W	-1.3773014	-0.4911489	-2.0218914527	0.3706833272	29.7515480199	4.91E-008	F
1334	YBL049W	YDL078C	YNL061W	1.3368803	0.4688104	1.6763988377	0.3073534852	29.7494141597	4.92E-008	F
1335	YHR212C	YIR040C	YLR424W	1.2015042	0.4280714	2.0810513368	0.3815636635	29.7462050872	4.92E-008	F
1336	YHR036W	YNL207W	YDR080W	-1.2944585	-0.426662	-1.5550566174	0.2851238647	29.7457739496	4.93E-008	F
1337	YAL059W	YLR434C	YPL117C	1.1705706	0.4401499	1.5092788428	0.2767334584	29.745113257	4.93E-008	F
1338	YML002W	YOL071W	YDR045C	-1.2150483	-0.4367823	-1.711455963	0.3138088047	29.7441257493	4.93E-008	F
1339	YDR145W	YOR210W	YGR214W	-1.2289824	-0.4410815	-1.3464913763	0.2468909864	29.7438157937	4.93E-008	F
1340	YER155C	YGR113W	YLL006W	1.3159883	0.4695415	1.5541663547	0.2849896871	29.7397091469	4.94E-008	F
1341	YMR092C	YNL187W	YIL052C	-1.1127858	-0.3962498	-1.2903448978	0.2366193325	29.737959664	4.95E-008	F
1342	YOL087C	YOR363C	YBR028C	1.2141832	0.4422197	1.6059591538	0.2945003145	29.7370213313	4.95E-008	F
1343	YGR162W	YIL122W	YDR178W	1.2458013	0.4551578	2.0846715597	0.3823076535	29.7337234919	4.96E-008	F
1344	YBL010C	YBR122C	YBR229C	1.2397183	0.4350903	1.3096998305	0.2402033424	29.7293524676	4.97E-008	F
1345	YOL006C	YPL237W	YMR032W	-1.2628304	-0.4641959	-1.691143167	0.3101775194	29.7262491552	4.98E-008	F
1346	YLR316C	YOL031C	YKL012W	-1.1790727	-0.4555474	-1.212395741	0.22237213	29.7254263219	4.98E-008	F
1347	YOR370C	YPL003W	YGL164C	-1.290029	-0.423499	-1.7627242855	0.323317104	29.72428492	4.98E-008	F
1348	YHR035W	YMR146C	YML029W	-1.3838523	-0.4993113	-1.8631248258	0.3417405076	29.7228866397	4.98E-008	F
1349	YDR256C	YHR055C	YLR345W	-1.1939522	-0.4501558	-1.3574344545	0.2490093375	29.7171030865	5.00E-008	F
1350	YPL090C	YPL283C	YNL233W	-1.2587563	-0.4224072	-2.5041658847	0.4593759357	29.7159560393	5.00E-008	F
1351	YIL155C	YPL192C	YHL039W	-1.158121	-0.4167267	-1.3752205452	0.2522802997	29.7151568591	5.00E-008	F
1352	YGL101W	YGR147C	YAR042W	-1.0843522	-0.3979734	-1.111859609	0.2039830809	29.7106130854	5.02E-008	F
1353	YGR008C	YJL025W	YPL084W	-1.1175377	-0.4211219	-1.5587732321	0.2859794662	29.709557012	5.02E-008	F
1354	YJL076W	YOR042W	YGL181W	-1.2196952	-0.403415	-1.2854747249	0.2358426143	29.7086230503	5.02E-008	F
1355	YAR010C	YBL089W	YJR136C	-1.1343465	-0.402096	-1.2874004485	0.2361997773	29.707653149	5.02E-008	F
1356	YDR074W	YPR035W	YMR197C	1.288637	0.4709531	1.5397660898	0.2825032852	29.7072531209	5.02E-008	F
1357	YDR217C	YGL236C	YDR511W	1.2594186	0.4902589	1.4850520177	0.2724744396	29.7051531915	5.03E-008	F
1358	YDR281C	YJL218W	YOR120W	-1.185519	-0.419094	-1.4183291616	0.2602381443	29.703809961	5.03E-008	F
1359	YDL236W	YGR260W	YPL002C	1.1207981	0.4043957	1.3296361125	0.2439701965	29.7024348471	5.04E-008	F
1360	YBL016W	YDR047W	YNL088W	-1.0450286	-0.4069423	-1.3636533679	0.2502144811	29.7018224288	5.04E-008	F
1361	YDL036C	YDR277C	YML070W	-1.1645794	-0.4106785	-1.4717624609	0.2700672484	29.6983009373	5.05E-008	F
1362	YGR090W	YJL044C	YCR072C	1.3010304	0.4683781	1.563285332	0.2868694568	29.6966789457	5.05E-008	F
1363	YGR028W	YGR108W	YJL005W	-1.1862192	-0.4268166	-1.297437493	0.2380904139	29.6953923455	5.06E-008	F
1364	YDR075W	YNL172W	YHR051W	1.310157	0.4398706	1.6843360067	0.309097628	29.6938233726	5.06E-008	F
1365	YDR342C	YDR494W	YGR096W	-1.0807141	-0.3967419	-1.5767717188	0.289360292	29.6933895344	5.06E-008	F
1366	YBR108W	YJR059W	YJR063W	1.1692876	0.4500724	1.9042106732	0.3494526209	29.6929526768	5.06E-008	F
1367	YIL092W	YMR186W	YGL212W	-1.2085523	-0.4648424	-1.7193018021	0.3155202499	29.6927049165	5.06E-008	F
1368	YDL029W	YMR170C	YGR259C	-1.4490968	-0.5175501	-2.4283115602	0.4456361661	29.692581434	5.06E-008	F
1369	YBR151W	YMR193W	YKR058W	1.1540157	0.4147662	1.3344379795	0.2448956383	29.6916742773	5.07E-008	F
1370	YKL064W	YMR294W	YMR065W	-1.3717345	-0.5052225	-1.6464686027	0.3021618386	29.6911950394	5.07E-008	F
1371	YBL039C	YNR065C	YDR536W	-1.2487314	-0.4198832	-1.7574081974	0.3225290214	29.68982911	5.07E-008	F
1372	YCLX02C	YHR041C	YBR094W	-1.1829861	-0.4197809	-1.6695241209	0.3064041092	29.6890448265	5.07E-008	F
1373	YGR222W	YNL046W	YLL013C	1.3030724	0.4667267	1.171774916	0.2150552037	29.6885155028	5.07E-008	F
1374	YCR008W	YHR075C	YPR098C	1.2849923	0.4365441	1.521355999	0.2792172422	29.6877467218	5.08E-008	F
1375	YGR276C	YJR122W	YJR032W	1.2192009	0.4296909	1.5678344598	0.2877496923	29.6872982435	5.08E-008	F
1376	YCR064C	YOR358W	YER053C	1.3014254	0.4382094	1.6765151185	0.307700331	29.6865016055	5.08E-008	F
1377	YGL250W	YHR175W	YER048C	1.3484181	0.4772116	1.8243823083	0.3348402278	29.6863256189	5.08E-008	F
1378	YDR034C	YJR048W	YKR050W	-1.2170991	-0.4465406	-1.4839832974	0.2723698769	29.6851929811	5.08E-008	F
1379	YGL034C	YJL079C	YOR199W	-1.1687787	-0.4191651	-1.0950991688	0.200999645	29.683582739	5.09E-008	F
1380	YMR287C	YPR165W	YKL007W	-0.9916527	-0.3885046	-1.7054544674	0.3130272256	29.6835633089	5.09E-008	F
1381	YJR101W	YNR042W	YHR030C	1.1101949	0.3982678	1.8843984793	0.3458779731	29.6824455375	5.09E-008	F
1382	YJL015C	YLR401C	YNL132W	1.3252269	0.4739586	1.6793545786	0.3082440979	29.6821438827	5.09E-008	F
1383	YDR074W	YPR035W	YKL003C	1.1865075	0.4173942	1.288448124	0.236503167	29.6797305311	5.10E-008	F
1384	YIL120W	YPR196W	YNL151C	-1.2963886	-0.4550724	-1.4018238193	0.2573254364	29.6770982224	5.10E-008	F
1385	YFL001W	YGL104C	YBL091C	1.0422649	0.4097081	1.1509684393	0.2112844324	29.6750754408	5.11E-008	F
1386	YDR324C	YDR393W	YHR055C	1.1867974	0.4210766	1.5395909373	0.282626352	29.6746350234	5.11E-008	F
1387	YCR008W	YPR203W	YBR261C	1.1306167	0.4119025	1.1968492985	0.2197108528	29.673988201	5.11E-008	F
1388	YDR203W	YER149C	YDR041W	1.1762705	0.4076427	1.3786137235	0.2530817448	29.6731433654	5.11E-008	F
1389	YGR057C	YPL098C	YKL085W	-1.0309291	-0.4110167	-2.1401464731	0.3928874603	29.6722623424	5.12E-008	F
1390	YDL103C	YMR290C	YDL066W	-1.264016	-0.4267203	-1.5860093725	0.2911676942	29.6705177211	5.12E-008	F
1391	YKL179C	YNL019C	YDR278C	1.4659655	0.5215024	1.9959249831	0.366436349	29.6682092747	5.13E-008	F
1392	YBR070C	YJR121W	YLR356W	1.3689474	0.4695074	1.7123307842	0.3143711636	29.6681129616	5.13E-008	F
1393	YOL078W	YOR057W	YNL208W	-1.1807544	-0.4060524	-1.5511102447	0.2847812802	29.6662366292	5.13E-008	F
1394	YBR166C	YIL035C	YJR140C	-1.2718856	-0.4364697	-1.5227229855	0.2795698468	29.666147387	5.13E-008	F
1395	YEL008W	YOR256C	YLL017W	1.1799435	0.4406246	1.1144319564	0.2046098416	29.6656641456	5.13E-008	F
1396	YML126C	YPL227C	YOR120W	1.2949942	0.4158661	1.6044333036	0.2945750424	29.6654840052	5.13E-008	F
1397	YHR168W	YJR152W	YHL014C	1.1826595	0.4245918	1.6192353298	0.2972976828	29.6644904992	5.14E-008	F
1398	YKL010C	YPR124W	YEL037C	-1.2095425	-0.4561891	-1.4883480249	0.273267341	29.664260689	5.14E-008	F
1399	YGL011C	YNL309W	YLR003C	-1.2402945	-0.4386438	-2.3876265133	0.438390641	29.6626698278	5.14E-008	F
1400	YGL167C	YOL035C	YGR082W	-1.2112324	-0.4253677	-1.2760684709	0.2343009458	29.6619619187	5.14E-008	F
1401	YNL317W	YOR099W	YDR293C	-1.0726058	-0.3992486	-1.7060741339	0.3132560998	29.6617468663	5.14E-008	F
1402	YHL028W	YKR081C	YML113W	-1.1803286	-0.4239825	-1.1973865912	0.2198559462	29.6614480358	5.14E-008	F
1403	YBL082C	YNL085W	YLR198C	-1.2006728	-0.4184661	-1.3624054142	0.2501568441	29.661147131	5.15E-008	F
1404	YLR024C	YOR256C	YPR012W	-1.1887974	-0.4244225	-1.6106624495	0.2957460854	29.6599939309	5.15E-008	F
1405	YBR070C	YDR289C	YDL115C	-1.0757134	-0.455116	-1.2701321829	0.2332206829	29.6594924923	5.15E-008	F
1406	YAL059W	YIL011W	YGR090W	-1.441857	-0.4816189	-1.890498355	0.3471336461	29.6591832731	5.15E-008	F
1407	YHR175W	YPR161C	YJL109C	-1.1509373	-0.4203273	-1.4498328838	0.2662436768	29.653590588	5.17E-008	F
1408	YLR155C	YPR084W	YDR101C	-1.193818	-0.4303941	-1.5023230971	0.2758864397	29.6528184788	5.17E-008	F
1409	YJL097W	YML028W	YKR105C	1.2046445	0.4043634	1.7037166715	0.3128907265	29.6489530867	5.18E-008	F
1410	YGL094C	YLR324W	YNL111C	1.0114484	0.4065663	1.6657146356	0.3059118935	29.6488927438	5.18E-008	F
1411	YDL130W	YDR109C	YDL071C	-1.2919003	-0.4658652	-1.632657181	0.2998464511	29.6477800288	5.18E-008	F
1412	YCL036W	YKL016C	YER102W	1.1281918	0.4059461	1.0649865859	0.1955947101	29.6465434453	5.18E-008	F
1413	YJL172W	YLR322W	YFL057C	-1.2407021	-0.435589	-1.2965607946	0.2381457312	29.6414994002	5.20E-008	F
1414	YCRX16C	YMR322C	YML093W	1.4644354	0.4791369	2.5560218079	0.4694818762	29.6409041371	5.20E-008	F
1415	YLR300W	YPL227C	YLR355C	-1.1870915	-0.4326758	-1.1009055018	0.2022110537	29.6408258612	5.20E-008	F
1416	YAL027W	YPR145W	YJL088W	1.2285523	0.4495611	1.6542904913	0.3038634748	29.6392047761	5.20E-008	F
1417	YGR223C	YNL048W	YDR251W	-1.3257576	-0.4795486	-1.8239014618	0.3350180744	29.6391856318	5.20E-008	F
1418	YCRX11W	YPL118W	YGR161C	-1.2522011	-0.4308657	-1.926844287	0.3539311324	29.6384650491	5.21E-008	F
1419	YGR186W	YLR152C	YGR218W	-1.1776999	-0.4334058	-1.4965101927	0.2748908966	29.6373004479	5.21E-008	F
1420	YCR062W	YLR278C	YOR215C	-1.2698038	-0.4248833	-1.5392462078	0.2827429777	29.636883271	5.21E-008	F
1421	YDR070C	YNL230C	YPL258C	1.1309765	0.4566173	1.0658887635	0.1957924721	29.6368326688	5.21E-008	F
1422	YDR178W	YNL279W	YOR194C	-1.2172001	-0.4454201	-1.4434511231	0.2651582063	29.6342554631	5.22E-008	F
1423	YKL042W	YLR072W	YOL155C	1.1342539	0.472143	1.5852622988	0.2912182891	29.632273288	5.22E-008	F
1424	YHR148W	YKL087C	YCR021C	1.3263381	0.4506415	1.68309296	0.3091928964	29.6317425522	5.22E-008	F
1425	YBL051C	YHR021C	YER102W	-1.1905616	-0.4203979	-1.4839282207	0.2726063278	29.6315195413	5.22E-008	F
1426	YDR107C	YER120W	YMR187C	-1.1869581	-0.4432349	-2.0710460021	0.3804645247	29.6313306145	5.23E-008	F
1427	YER012W	YOR210W	YJL143W	1.1335844	0.4135456	1.4576759082	0.2677881015	29.6305286146	5.23E-008	F
1428	YBR270C	YOL103W	YER015W	-1.2157324	-0.410276	-1.174525296	0.2157952945	29.6238028173	5.25E-008	F
1429	YGR217W	YLR058C	YER121W	1.2375722	0.4482523	1.6451226357	0.3022591555	29.6235857933	5.25E-008	F
1430	YBR140C	YJR006W	YPL121C	-1.3403142	-0.4800973	-1.8355804502	0.3372526746	29.6234777054	5.25E-008	F
1431	YGL128C	YLR348C	YLR258W	-1.2340683	-0.457381	-2.1158481606	0.3887663134	29.6204562656	5.25E-008	F
1432	YBR126C	YDR050C	YOL124C	1.2346726	0.4396294	1.3805197438	0.2536627542	29.6190985837	5.26E-008	F
1433	YMR326C	YPR117W	YMR257C	-1.1676814	-0.472418	-1.6756949081	0.3079026423	29.6185005453	5.26E-008	F
1434	YGR005C	YJL202C	YCL018W	-1.1907168	-0.4086199	-1.3547733974	0.2489415757	29.6168217751	5.26E-008	F
1435	YGL016W	YPL240C	YPR101W	-1.132565	-0.4207383	-1.2991746539	0.2387521173	29.6101505226	5.28E-008	F
1436	YLR041W	YLR451W	YMR241W	1.2049398	0.4559283	1.9471005559	0.3578365993	29.6078754987	5.29E-008	F
1437	YKL066W	YLR353W	YOL161C	1.2760882	0.4446435	1.5837024872	0.2910557085	29.6070375518	5.29E-008	F
1438	YDR516C	YLR122C	YBR284W	1.1511682	0.4021988	1.0954854722	0.201337972	29.6047818546	5.30E-008	F
1439	YDR510W	YIL013C	YGR151C	1.1867111	0.4124126	1.6582860218	0.3047809769	29.6035072209	5.30E-008	F
1440	YCL014W	YGR040W	YML113W	-1.211222	-0.4245336	-1.5800656607	0.2904062154	29.603186095	5.30E-008	F
1441	YHL022C	YOR195W	YNL319W	-1.2489667	-0.439228	-1.5953516492	0.2932211695	29.6020786452	5.30E-008	F
1442	YER170W	YIL136W	YML091C	1.0903515	0.3916766	1.6717203746	0.3072586111	29.6018698653	5.31E-008	F
1443	YBR279W	YDR258C	YIL014W	-1.2804222	-0.4442186	-1.6870934521	0.3100861424	29.601489397	5.31E-008	F
1444	YFL017C	YLL055W	YPL070W	-1.1668963	-0.4083491	-1.7018545011	0.312814998	29.598501246	5.31E-008	F
1445	YBR163W	YJL069C	YLR093C	1.2676165	0.458556	1.5151674734	0.2785072653	29.5970359048	5.32E-008	F
1446	YGL083W	YLR143W	YDR520C	-1.2580168	-0.4561198	-1.37136573	0.2520755922	29.5968159955	5.32E-008	F
1447	YAR018C	YGL248W	YDR017C	1.2293964	0.4457587	1.9753835097	0.363121706	29.5936428179	5.33E-008	F
1448	YER142C	YKL130C	YOR369C	1.2019344	0.416853	1.5999718053	0.2941194623	29.5921917644	5.33E-008	F
1449	YKL036C	YOR202W	YOR207C	-1.2626429	-0.4551937	-1.7670391186	0.3248444185	29.5897645835	5.34E-008	F
1450	YBL010C	YKL027W	YPR165W	-1.1768088	-0.4289491	-1.5514245187	0.2852084122	29.5894327617	5.34E-008	F
1451	YBL099W	YML115C	YOR356W	1.2404761	0.4216485	1.1676972224	0.2146669284	29.5889946874	5.34E-008	F
1452	YOR363C	YPL020C	YOR043W	1.1752588	0.5060274	2.1417168388	0.3937384113	29.5875178728	5.34E-008	F
1453	YHL017W	YPL003W	YGR171C	1.2598349	0.4634629	1.8136579809	0.3334406707	29.585140832	5.35E-008	F
1454	YGL215W	YLR090W	YMR123W	1.268957	0.4670314	1.7264645999	0.3174228463	29.582780596	5.36E-008	F
1455	YGR281W	YJL147C	YIL079C	-1.1081563	-0.4138219	-1.2937459541	0.2378702099	29.581343706	5.36E-008	F
1456	YGL154C	YNL310C	YOR259C	-1.1500337	-0.3885421	-1.6172913947	0.2973635193	29.5802047295	5.37E-008	F
1457	YDR383C	YGL141W	YOR054C	1.1825743	0.4507365	1.2673535464	0.2330250904	29.5794570942	5.37E-008	F
1458	YGR089W	YMR290C	YDR232W	-1.1539446	-0.4388828	-1.1041034187	0.2030128784	29.5782401931	5.37E-008	F
1459	YDR512C	YHR051W	YJL025W	-1.2599763	-0.4466593	-1.7059633284	0.3136789653	29.5779853314	5.37E-008	F
1460	YDR499W	YGR225W	YMR153W	-1.3845997	-0.486854	-2.0975221459	0.3856895122	29.5758646936	5.38E-008	F
1461	YDL235C	YLR328W	YCR024C	-1.3400689	-0.4600832	-1.6026974104	0.2947124332	29.5737334555	5.38E-008	F
1462	YBR268W	YLR182W	YIR014W	1.2735704	0.439866	1.4925439548	0.2744844955	29.5677735647	5.40E-008	F
1463	YLR341W	YPL117C	YMR203W	-1.4198204	-0.5105708	-1.8091743007	0.3327226398	29.5662410918	5.40E-008	F
1464	YBR144C	YCRX13W	YOR310C	-1.1945207	-0.432921	-1.752381691	0.3222867656	29.5646314809	5.41E-008	F
1465	YCRX15W	YPR109W	YIL150C	-1.3542129	-0.4795597	-2.0330384098	0.3739084863	29.5638182239	5.41E-008	F
1466	YCL023C	YER106W	YNL276C	-1.3233227	-0.4437259	-1.479387403	0.2720958722	29.5610547661	5.42E-008	F
1467	YNL320W	YPL250C	YFL046W	1.1652099	0.4808678	1.4381351035	0.2645139437	29.5598504983	5.42E-008	F
1468	YOR288C	YPL019C	YOL055C	-1.0741905	-0.4117254	-1.2815541383	0.2357223138	29.5578284302	5.43E-008	F
1469	YLR243W	YNL326C	YLR442C	-1.0871192	-0.3892766	-1.2891349979	0.2371398835	29.5520486906	5.44E-008	F
1470	YBR210W	YDL038C	YKR024C	-1.3207883	-0.4386269	-1.3833276402	0.2544692645	29.5514938939	5.45E-008	F
1471	YCR069W	YJL117W	YLL067C	-1.1741753	-0.4135165	-1.2166131811	0.2238103787	29.5491226339	5.45E-008	F
1472	YML058W	YNL112W	YJL142C	1.2011319	0.42149	1.1293860235	0.2077680417	29.5479479261	5.46E-008	F
1473	YJR069C	YOR232W	YOL107W	0.9603483	0.4306631	1.0453239627	0.1923070606	29.5468612632	5.46E-008	F
1474	YDR349C	YGL019W	YJR051W	-1.2427857	-0.4747988	-1.1468572256	0.2109972346	29.543720333	5.47E-008	F
1475	YGR057C	YKR063C	YDR476C	-1.1305465	-0.4197169	-1.4468661499	0.2661983724	29.5424099959	5.47E-008	F
1476	YDL130W	YOR051C	YNL267W	-1.1605026	-0.425671	-1.7889912367	0.3291495179	29.5413256259	5.47E-008	F
1477	YGR048W	YIL122W	YOR090C	-1.1926546	-0.4327199	-1.2779982546	0.2351368476	29.5405881827	5.48E-008	F
1478	YAR071W	YJL036W	YBL055C	-1.3552456	-0.4749956	-1.6605112929	0.3055157409	29.540407708	5.48E-008	F
1479	YGL259W	YJR145C	YJL038C	-1.1962439	-0.4167047	-2.0417197463	0.3756539117	29.5404037589	5.48E-008	F
1480	YCR055C	YML072C	YNL174W	-1.2938308	-0.461558	-1.3026824929	0.2396800234	29.5402030583	5.48E-008	F
1481	YLR074C	YMR258C	YIR026C	1.5689234	0.5401474	1.8375389686	0.3380922654	29.5394663234	5.48E-008	F
1482	YBR110W	YDR345C	YOR237W	1.2220775	0.4484154	2.1120584198	0.3886321061	29.534831743	5.49E-008	F
1483	YGL063W	YGR008C	YDL044C	-1.1187412	-0.404319	-1.5517975766	0.2855513463	29.532602132	5.50E-008	F
1484	YDL022W	YPL144W	YER108C	1.1345477	0.4324461	1.47074434	0.2706479161	29.5301053499	5.51E-008	F
1485	YMR058W	YNL256W	YNL321W	1.2175159	0.4404505	1.6575266058	0.3050198436	29.5300939324	5.51E-008	F
1486	YNR034W	YNR065C	YOR050C	-1.374856	-0.4336547	-1.5616145686	0.2873955557	29.5248437671	5.52E-008	F
1487	YDR466W	YEL060C	YHR194W	-1.15477	-0.4156474	-1.2138903231	0.2234031527	29.5243471583	5.52E-008	F
1488	YHR063C	YHR219W	YDL035C	1.3232285	0.4034275	2.4918613795	0.4586102707	29.5229808582	5.53E-008	F
1489	YEL059W	YPR024W	YDL024C	-1.2829192	-0.4429453	-1.9584962604	0.3604492445	29.5227802705	5.53E-008	F
1490	YMR100W	YPL218W	YMR157C	1.22914	0.439138	1.6207581834	0.2982933532	29.5222391344	5.53E-008	F
1491	YGL063W	YKL136W	YGR248W	-1.1505669	-0.3981922	-1.2043038956	0.2216536638	29.5204078757	5.53E-008	F
1492	YMR002W	YNL159C	YDR489W	1.2781949	0.5043292	1.8880814787	0.3475041129	29.52035433	5.53E-008	F
1493	YAL049C	YGR226C	YHR127W	-1.106282	-0.4167944	-1.5066322872	0.2773100841	29.517747614	5.54E-008	F
1494	YOL088C	YPL152W	YMR195W	-1.3437446	-0.4774443	-1.8993063558	0.3495966468	29.5158657484	5.55E-008	F
1495	YBL095W	YIL080W	YDR133C	1.1952604	0.4199126	2.1290461211	0.3918853925	29.5156252943	5.55E-008	F
1496	YMR200W	YMR315W	YOL079W	-1.1383373	-0.4054247	-1.2415360657	0.2285281165	29.5147697443	5.55E-008	F
1497	YDL142C	YPL073C	YDR209C	-1.0247199	-0.3928874	-1.2344211282	0.2272278292	29.5123405581	5.56E-008	F
1498	YKL025C	YLR176C	YER032W	1.234456	0.4415543	1.7736108709	0.3265046409	29.5078771546	5.57E-008	F
1499	YMR135C	YOR334W	YGR223C	1.3642658	0.4833893	1.7092626715	0.314663741	29.5069426807	5.57E-008	F
1500	YHR213W	YKR067W	YDR086C	-1.2161207	-0.4456729	-1.5124411213	0.2784428405	29.5042678727	5.58E-008	F
1501	YLR409C	YOR016C	YAR008W	-1.2960397	-0.4706151	-1.393174727	0.2564902402	29.5032246648	5.58E-008	F
1502	YER094C	YKL086W	YNR003C	1.124553	0.4364037	1.3916188658	0.2562115049	29.5014499098	5.59E-008	F
1503	YDR092W	YDR145W	YML060W	-1.4628945	-0.5208195	-1.8509441224	0.3407812909	29.5008907325	5.59E-008	F
1504	YFR019W	YOR149C	YKR010C	-1.3165713	-0.4544933	-1.693576626	0.3118114323	29.5002457575	5.59E-008	F
1505	YER136W	YGR120C	YLR312C	1.0910514	0.4831186	1.4594470692	0.268714329	29.4981681308	5.60E-008	F
1506	YIL158W	YJL122W	YER002W	-1.2603624	-0.4323012	-1.6559027283	0.3048995529	29.4955207644	5.60E-008	F
1507	YER053C	YLR154C	YGL161C	1.3541847	0.5010027	1.8483386507	0.3403384282	29.4945050576	5.61E-008	F
1508	YHR125W	YMR309C	YHR069C	1.2191516	0.4180188	1.6826489576	0.3098381795	29.4928795546	5.61E-008	F
1509	YOL010W	YOL020W	YOR110W	1.1087418	0.4002687	0.9317299424	0.1715669445	29.4925871132	5.61E-008	F
1510	YDL034W	YMR211W	YJL121C	-1.1568108	-0.3975704	-1.7547686747	0.3231197405	29.4925797977	5.61E-008	F
1511	YDR433W	YNL231C	YDR347W	1.2005231	0.4296926	1.5807472605	0.2910832356	29.4910671587	5.62E-008	F
1512	YKL199C	YLR077W	YGR245C	1.5048319	0.5110848	1.7340679737	0.3193213652	29.4901023657	5.62E-008	F
1513	YBR134W	YDL196W	YBR030W	1.3294381	0.4782125	1.4276216948	0.2628947774	29.4891572146	5.62E-008	F
1514	YDR429C	YOR385W	YOR365C	-1.3033067	-0.4727653	-1.6393620182	0.3018933047	29.4878273185	5.63E-008	F
1515	YMR125W	YOL033W	YKL199C	1.2178164	0.4504696	1.7203742948	0.3168327523	29.4839556738	5.64E-008	F
1516	YBR082C	YMR047C	YDR468C	-1.2095926	-0.4269512	-1.3149802508	0.2421807824	29.4821468314	5.64E-008	F
1517	YJL099W	YOR217W	YBR067C	-1.1153611	-0.4068347	-1.2600328995	0.232066676	29.4807281481	5.65E-008	F
1518	YDR150W	YNL015W	YPR045C	-1.1420786	-0.4321097	-1.4535210761	0.2677102002	29.4790055817	5.65E-008	F
1519	YMR259C	YPL095C	YER143W	1.2673039	0.456165	2.263050086	0.4168180927	29.4778094903	5.66E-008	F
1520	YHR155W	YIL053W	YJR022W	1.2900638	0.4428188	1.7901257566	0.3297140215	29.4776087197	5.66E-008	F
1521	YEL067C	YLR221C	YNL239W	-1.24792	-0.4272963	-1.746092468	0.3216071299	29.4769904908	5.66E-008	F
1522	YBR209W	YLR134W	YER109C	-1.2620844	-0.4635427	-1.8085517357	0.3331364681	29.4725368581	5.67E-008	F
1523	YFL028C	YJL015C	YOR148C	1.2168422	0.4211601	1.7483553341	0.3220500239	29.4722121245	5.67E-008	F
1524	YBL051C	YPR038W	YLR289W	1.1816534	0.4132683	1.570667281	0.2893282074	29.4704550256	5.68E-008	F
1525	YAR035W	YBR289W	YMR048W	-1.1867764	-0.4179726	-1.2645580897	0.232942435	29.4700142969	5.68E-008	F
1526	YJL108C	YPL117C	YOR287C	1.3655709	0.4296408	1.4823185418	0.2730694257	29.4670682125	5.69E-008	F
1527	YCR083W	YPL249C	YGR188C	-1.218945	-0.4482079	-1.6525925262	0.3044553648	29.4634980046	5.70E-008	F
1528	YLR239C	YLR358C	YLR201C	-1.4030117	-0.5155175	-2.2971950715	0.4232127814	29.4630838015	5.70E-008	F
1529	YLR069C	YLR266C	YOR236W	-1.2365409	-0.4307353	-1.788163931	0.3294370624	29.4625103095	5.70E-008	F
1530	YHR035W	YKL172W	YOR065W	-1.3638017	-0.4477874	-1.6176533801	0.2980306706	29.4611041324	5.71E-008	F
1531	YER126C	YPL192C	YOR234C	1.159982	0.4615948	1.1996267508	0.2210149742	29.4610950418	5.71E-008	F
1532	YMR010W	YPR014C	YNR067C	-1.1303535	-0.3842954	-1.2522879732	0.2307294496	29.4579390403	5.71E-008	F
1533	YJR116W	YPL234C	YIL171W	-1.2394914	-0.4394308	-1.259376668	0.2320390669	29.4570373371	5.72E-008	F
1534	YMR091C	YPL187W	YIL024C	-1.2404403	-0.3927531	-1.9933981667	0.367291947	29.455425194	5.72E-008	F
1535	YHR190W	YJL003W	YDR416W	-1.331379	-0.4619878	-1.7592918808	0.3241584127	29.4551475576	5.72E-008	F
1536	YIR020C	YMR220W	YDR477W	-1.2768706	-0.4427252	-1.8816044518	0.3467004823	29.4542366707	5.73E-008	F
1537	YGL058W	YGR265W	YOL091W	1.219009	0.4262721	1.3202650077	0.2432723132	29.4534963501	5.73E-008	F
1538	YDR163W	YML061C	YDR112W	1.2558029	0.4437808	1.5262832806	0.2812428866	29.4514851747	5.73E-008	F
1539	YBR252W	YMR272C	YMR002W	1.3193573	0.4602755	2.0753376783	0.3824183311	29.4510062545	5.73E-008	F
1540	YLR258W	YPL141C	YFR003C	-1.2617131	-0.4331782	-1.1949204809	0.2201859689	29.4509106852	5.74E-008	F
1541	YGL025C	YOR356W	YCR026C	-1.3470311	-0.4578515	-2.0188848479	0.3720271695	29.4492189747	5.74E-008	F
1542	YJR099W	YMR296C	YLR112W	1.0842112	0.4532098	0.9466848715	0.1744491234	29.4491857306	5.74E-008	F
1543	YJL145W	YJR099W	YDL154W	1.4695656	0.5323627	1.9457394708	0.358555882	29.4479912321	5.74E-008	F
1544	YGR057C	YOR228C	YAL010C	1.5163293	0.5342813	2.150702404	0.3963353418	29.4465920428	5.75E-008	F
1545	YDR440W	YGL197W	YJL092W	-1.2133969	-0.4386465	-1.4016973935	0.2583074497	29.4465668611	5.75E-008	F
1546	YGL115W	YGL149W	YFL021W	1.1089784	0.3957988	1.9016581812	0.3504496269	29.4451457535	5.75E-008	F
1547	YDR343C	YNL197C	YHR161C	-1.2608346	-0.4456324	-1.533531914	0.2826238786	29.4420423162	5.76E-008	F
1548	YGL008C	YMR287C	YAR040C	1.2361909	0.4383068	1.7790472999	0.3278839858	29.4397812233	5.77E-008	F
1549	YCL007C	YLL014W	YOR265W	1.4221548	0.5229862	1.7802896575	0.3281130692	29.4397609399	5.77E-008	F
1550	YDR165W	YDR176W	YDL105W	1.0305968	0.4056824	1.2532365288	0.2309773403	29.439290414	5.77E-008	F
1551	YJL205C-A	YML063W	YJL003W	-1.2134861	-0.4116263	-1.423439287	0.262349533	29.4386103603	5.77E-008	F
1552	YHR202W	YLR412W	YOR321W	-1.2256141	-0.4445366	-1.9181816833	0.3535369789	29.4381006886	5.77E-008	F
1553	YGL019W	YOR361C	YMR064W	-1.2516581	-0.438289	-1.704870241	0.3142382498	29.4350356127	5.78E-008	F
1554	YHR044C	YOR308C	YOL141W	-1.2284412	-0.4412674	-1.8654512664	0.3438577233	29.4313544574	5.79E-008	F
1555	YDR162C	YJL205C-A	YDL103C	-1.2103283	-0.4213004	-1.3329787793	0.2457165104	29.4291550675	5.80E-008	F
1556	YGL147C	YLR099C	YFL049W	-1.3581151	-0.4888819	-1.6479479205	0.3037807351	29.4283903558	5.80E-008	F
1557	YDR449C	YJR107W	YLL032C	-1.1337404	-0.4417489	-1.3988763271	0.2578683523	29.4281222114	5.80E-008	F
1558	YBR087W	YLR024C	YBR124W	1.2541165	0.4500809	2.1303215724	0.3927246807	29.4248284684	5.81E-008	F
1559	YJL161W	YNR041C	YLR158C	-1.2472785	-0.4343731	-1.0247103154	0.1889063187	29.4245104792	5.81E-008	F
1560	YHR037W	YPL089C	YNL267W	-1.1194307	-0.5125283	-1.3761617398	0.2536984639	29.424106485	5.81E-008	F
1561	YDL236W	YDR487C	YMR114C	1.1098598	0.4063036	1.0030850675	0.1849242873	29.4230454919	5.82E-008	F
1562	YBR198C	YLR434C	YER009W	-1.116519	-0.4063932	-1.0161312337	0.1873456996	29.4179323122	5.83E-008	F
1563	YDL176W	YGR159C	YKL079W	-1.282405	-0.4557031	-1.7559059317	0.3237415688	29.4174861768	5.83E-008	F
1564	YFL008W	YGR272C	YFR044C	-1.2353822	-0.4232659	-1.5111298118	0.2786132297	29.4171149486	5.84E-008	F
1565	YHR139C	YMR140W	YDR051C	-1.3904339	-0.4755548	-1.1201846179	0.2065380437	29.4156934762	5.84E-008	F
1566	YMR043W	YOR293W	YIL099W	1.2765231	0.431679	1.7495472187	0.3225920087	29.4133253407	5.85E-008	F
1567	YGR025W	YJL117W	YLL015W	-1.2541791	-0.4767675	-1.2809049563	0.2361865958	29.4119161273	5.85E-008	F
1568	YMR277W	YOL086C	YPL240C	1.1421041	0.4252738	1.6156633688	0.2979281566	29.4088917118	5.86E-008	F
1569	YCL018W	YNL267W	YML091C	-1.2100181	-0.431306	-1.2698931632	0.23417997	29.4059272206	5.87E-008	F
1570	YKR098C	YLR092W	YDR315C	-1.3166391	-0.4466104	-1.5221131777	0.2807061133	29.4028988515	5.88E-008	F
1571	YBL051C	YGL234W	YDR045C	-1.2690938	-0.4333489	-1.758933755	0.3244120561	29.3971342544	5.90E-008	F
1572	YML130C	YPR136C	YPR178W	-1.1436044	-0.4523028	-1.3768035033	0.2539333887	29.3970877058	5.90E-008	F
1573	YCR007C	YNL153C	YFR049W	-1.2916975	-0.4518309	-1.7663174557	0.3258006242	29.3923085305	5.91E-008	F
1574	YLR429W	YNL248C	YHL009C	1.2409497	0.4409875	1.6587494097	0.3059600048	29.3922101684	5.91E-008	F
1575	YDR273W	YDR383C	YBL022C	-1.2751799	-0.4457621	-1.6033370167	0.2957415613	29.3917142078	5.91E-008	F
1576	YLR154C	YOR186W	YPL123C	-1.313843	-0.4587672	-1.5684748618	0.289315556	29.3908099153	5.92E-008	F
1577	YDR471W	YFL011W	YIR013C	-1.5573686	-0.5068933	-2.0410183936	0.376490604	29.3890503503	5.92E-008	F
1578	YEL065W	YLR343W	YBR266C	-1.2067603	-0.4557234	-1.2530635252	0.231144609	29.3885825004	5.92E-008	F
1579	YBR138C	YCR018C	YER141W	1.3426896	0.491721	2.0106183254	0.3708935262	29.3873731169	5.93E-008	F
1580	YER117W	YLR410W	YER075C	-1.2643127	-0.4388975	-1.4562226176	0.2686345147	29.3854213458	5.93E-008	F
1581	YDR506C	YJL028W	YDR160W	-1.3200002	-0.4722501	-2.0104513057	0.3708935892	29.3824809964	5.94E-008	F
1582	YNL063W	YPR051W	YIL098C	-1.3131854	-0.4764948	-2.1383171499	0.3944889828	29.3815349631	5.94E-008	F
1583	YER127W	YGR214W	YDR143C	-1.1788323	-0.4365055	-1.4957611841	0.2759480312	29.3812262874	5.95E-008	F
1584	YBR099C	YGR217W	YJL131C	1.1908892	0.3969322	1.6530799427	0.3049759238	29.3803254254	5.95E-008	F
1585	YDR250C	YOR142W	YBL082C	1.1423241	0.4602305	1.4898036686	0.2748543918	29.3800626291	5.95E-008	F
1586	YLR098C	YPR020W	YBR026C	-1.3690337	-0.4946393	-1.7376628414	0.3205844373	29.3796188078	5.95E-008	F
1587	YDR230W	YIL013C	YDR375C	-1.3620329	-0.4747691	-1.294879351	0.2389095013	29.3759396459	5.96E-008	F
1588	YBL009W	YER088C	YLR125W	-1.2104457	-0.4416673	-1.0750098959	0.1983503972	29.3737081317	5.97E-008	F
1589	YLR160C	YML113W	YMR281W	-1.2297752	-0.465914	-1.7218475099	0.3177007396	29.3733122554	5.97E-008	F
1590	YBR133C	YIL140W	YLL039C	1.2894653	0.449638	1.7608493593	0.3249047009	29.3719254569	5.97E-008	F
1591	YJR064W	YOR292C	YOR217W	1.2397003	0.4455549	1.7002445241	0.3137241723	29.3715459137	5.97E-008	F
1592	YBR240C	YIL070C	YGL040C	-1.1495354	-0.4446988	-1.1731436353	0.216475617	29.3686785154	5.98E-008	F
1593	YDL031W	YIR038C	YBR271W	1.2638039	0.4333149	1.7201645289	0.3174166022	29.3684278904	5.98E-008	F
1594	YDL212W	YEL039C	YKR058W	-1.0977814	-0.3966775	-1.4138160081	0.2609002745	29.3654538456	5.99E-008	F
1595	YOR012W	YPL282C	YIR032C	1.1746507	0.4461103	1.0603974546	0.1956858346	29.3642271754	6.00E-008	F
1596	YOL118C	YOR098C	YPL031C	-1.266452	-0.4321593	-1.7057358557	0.3147812226	29.3633716258	6.00E-008	F
1597	YDL067C	YDR163W	YDL178W	1.2574386	0.4552444	1.7940020749	0.3310707311	29.3632624163	6.00E-008	F
1598	YBR159W	YEL072W	YJL005W	-1.2110884	-0.4341281	-2.3815065149	0.4394967158	29.3624492809	6.00E-008	F
1599	YER015W	YGR209C	YHR047C	-1.1833589	-0.4235897	-1.5504881593	0.2861372325	29.3621709843	6.00E-008	F
1600	YLR153C	YPR067W	YDL213C	1.2992388	0.4612393	1.5486831723	0.2858098052	29.3610045863	6.01E-008	F
1601	YAR047C	YLR395C	YKL059C	-1.067775	-0.4415889	-1.4132604471	0.2608216943	29.3600631591	6.01E-008	F
1602	YDL022W	YDR051C	YOR077W	-1.1652815	-0.4038132	-1.6495800208	0.3044466786	29.3578532358	6.02E-008	F
1603	YKL223W	YMR150C	YER160C	-1.1494527	-0.404919	-1.4709911129	0.2715011875	29.3546313673	6.03E-008	F
1604	YJL095W	YML068W	YML047C	-1.3117985	-0.4629618	-1.8218318762	0.3362587357	29.3541454287	6.03E-008	F
1605	YHL028W	YJR147W	YKL009W	-1.14252	-0.4108607	-1.529362682	0.2822800701	29.3535440672	6.03E-008	F
1606	YCL025C	YOR154W	YJL022W	-1.1241172	-0.446531	-1.1742228363	0.2167401425	29.3509616884	6.04E-008	F
1607	YLR136C	YPR022C	YMR149W	1.2902686	0.4387833	2.0125183875	0.3714758003	29.3507132868	6.04E-008	F
1608	YMR105C	YPL200W	YKL031W	1.2410945	0.4391114	1.2807611793	0.236407171	29.350467211	6.04E-008	F
1609	YGR260W	YMR287C	YJL059W	1.1512058	0.4051959	1.4288803803	0.2637563179	29.3485063509	6.05E-008	F
1610	YDR440W	YOL006C	YHR129C	1.2250757	0.4661505	1.7192802741	0.3173634333	29.3480728956	6.05E-008	F
1611	YBL009W	YOR389W	YJR086W	1.3395856	0.4795429	2.0127293099	0.3715319568	29.3479920059	6.05E-008	F
1612	YER045C	YGL006W	YDR102C	1.2087608	0.413752	1.5148279866	0.2796387604	29.3448506674	6.06E-008	F
1613	YGL049C	YGL094C	YDR097C	-1.3111973	-0.4435406	-1.5691677775	0.2896908761	29.3406093077	6.07E-008	F
1614	YFL067W	YGR181W	YJL059W	1.1889626	0.453778	1.8834397593	0.3477147336	29.3398089617	6.07E-008	F
1615	YHR157W	YOL038W	YOL143C	-0.9828623	-0.4316955	-1.2504402042	0.2308685963	29.3356781783	6.09E-008	F
1616	YGR017W	YMR016C	YMR298W	-1.3303633	-0.4788849	-1.5831757735	0.2923095336	29.3340691142	6.09E-008	F
1617	YBR219C	YPL046C	YLR363C	1.1725021	0.4103004	1.3877755721	0.2562475601	29.3304684657	6.10E-008	F
1618	YDL018C	YKR105C	YIL045W	-1.2773691	-0.4616663	-1.7981258952	0.3320245423	29.3291730146	6.11E-008	F
1619	YDL100C	YOL135C	YDL081C	1.1495732	0.398948	1.267604886	0.2340659456	29.3286007855	6.11E-008	F
1620	YER109C	YJR106W	YLR403W	-1.2026013	-0.4223396	-1.706006056	0.3150229433	29.3276164124	6.11E-008	F
1621	YGR068C	YNL086W	YDL068W	-1.1378579	-0.4447696	-1.3563757026	0.2504675783	29.326279497	6.12E-008	F
1622	YCR011C	YLR003C	YDR097C	-1.1454652	-0.4093373	-1.4377737323	0.2654999319	29.3259616112	6.12E-008	F
1623	YBL010C	YNL322C	YPL006W	-1.4260285	-0.4980846	-1.612162762	0.2977124607	29.3240361573	6.12E-008	F
1624	YJL011C	YOR186W	YOL119C	-1.310669	-0.4809972	-2.0121539391	0.3715920556	29.3217283125	6.13E-008	F
1625	YFR015C	YOR360C	YDL176W	1.4679019	0.5113605	2.5521173798	0.4713091531	29.3217267273	6.13E-008	F
1626	YBL075C	YJL010C	YNL101W	1.1691167	0.4136614	1.8587769785	0.3432825525	29.3191319816	6.14E-008	F
1627	YLL026W	YNL304W	YPL117C	-1.1231071	-0.439932	-2.1388296769	0.3950108959	29.3179940396	6.14E-008	F
1628	YOR256C	YOR383C	YOL072W	1.2067919	0.4185674	1.2178219282	0.2249304235	29.3137363606	6.16E-008	F
1629	YBR195C	YMR027W	YKL160W	-1.1817571	-0.4247795	-1.345550748	0.2485227053	29.3135231629	6.16E-008	F
1630	YDR112W	YPL217C	YKR023W	1.1473094	0.4177378	1.3786977757	0.2546513023	29.3120603949	6.16E-008	F
1631	YNR067C	YOR101W	YBL095W	-1.1411306	-0.4161816	-1.8758455156	0.3464798622	29.3115066871	6.16E-008	F
1632	YGL191W	YOR330C	YMR170C	1.2655348	0.4510453	1.4068987983	0.2598648445	29.3110014107	6.16E-008	F
1633	YIL146C	YLR151C	YDR517W	1.0895319	0.4282409	1.2137839511	0.2241967266	29.3105688421	6.17E-008	F
1634	YLR134W	YOL040C	YCL009C	-1.2636471	-0.3932019	-1.5069942254	0.2783552886	29.3105671537	6.17E-008	F
1635	YLR195C	YNL322C	YDR479C	-1.4147644	-0.5156697	-2.0106547165	0.3713859046	29.3105629974	6.17E-008	F
1636	YKR003W	YOL009C	YOR218C	-1.1350366	-0.4046082	-1.397927239	0.2582104144	29.3103919024	6.17E-008	F
1637	YHR211W	YNL221C	YDL109C	-1.2430335	-0.4496782	-1.4871233868	0.2746955788	29.3083026717	6.17E-008	F
1638	YLR370C	YML104C	YMR081C	-1.1203313	-0.4041034	-1.3227010513	0.244330144	29.306860398	6.18E-008	F
1639	YDR299W	YGL201C	YGL159W	1.2872203	0.4532692	1.3405138886	0.2476253144	29.3057307992	6.18E-008	F
1640	YGL183C	YOR141C	YGL255W	-1.2130555	-0.4299275	-1.8004707431	0.3325904711	29.3057292343	6.18E-008	F
1641	YDR383C	YJL091C	YJR027W	-1.1089503	-0.3846402	-1.2855916906	0.2374934161	29.3023846244	6.19E-008	F
1642	YAL009W	YOR174W	YER126C	-1.1458547	-0.4072139	-1.6883734512	0.31190557	29.3015617272	6.19E-008	F
1643	YEL023C	YGR200C	YDR139C	1.170273	0.446991	1.1697638681	0.2161004922	29.3011653419	6.20E-008	F
1644	YGL136C	YKL220C	YOR328W	1.0301547	0.4355714	1.0960166247	0.2024773079	29.300940977	6.20E-008	F
1645	YBL025W	YDR258C	YIL141W	1.195374	0.4050789	1.3806209914	0.2550556899	29.3007617828	6.20E-008	F
1646	YLL024C	YLR406C	YNR050C	1.2273373	0.4262722	1.7063371507	0.315231434	29.300204916	6.20E-008	F
1647	YER159C	YGR019W	YHR055C	1.2884977	0.448284	1.2810910302	0.2366708969	29.3001786091	6.20E-008	F
1648	YJL015C	YMR309C	YOL041C	1.1631284	0.4129039	1.303392782	0.2407934461	29.2995735256	6.20E-008	F
1649	YHR185C	YNR003C	YBR055C	1.3082482	0.4733915	1.4433127245	0.2666476583	29.2984963953	6.20E-008	F
1650	YBR133C	YGR227W	YHR043C	1.177654	0.4042142	1.3513530124	0.2496618025	29.2976930541	6.21E-008	F
1651	YGL002W	YLR075W	YMR271C	-1.1655664	-0.4285429	-1.4009939952	0.2588334675	29.2975758239	6.21E-008	F
1652	YJR150C	YNL065W	YKL048C	1.217594	0.4472061	1.9592535493	0.3619738591	29.2972507802	6.21E-008	F
1653	YDR446W	YPR115W	YBR285W	1.1131218	0.394582	1.7485112583	0.3230517625	29.2949415939	6.22E-008	F
1654	YIL090W	YJR151C	YJR106W	-1.1679475	-0.407544	-1.3749914183	0.2540480494	29.2932963978	6.22E-008	F
1655	YKL049C	YPR100W	YPR169W	-1.1946834	-0.4119958	-1.4199437832	0.2623551539	29.2929493585	6.22E-008	F
1656	YCL075W	YLL031C	YIR012W	-1.1698225	-0.4207909	-1.0806198162	0.1996613957	29.2925816454	6.22E-008	F
1657	YKR003W	YNL222W	YER064C	-1.1789551	-0.4088149	-1.4223607972	0.2628042008	29.2923990405	6.22E-008	F
1658	YDL046W	YJL101C	YEL060C	-1.2457019	-0.4447762	-1.5644002199	0.2890510601	29.2918366472	6.23E-008	F
1659	YGR166W	YKL155C	YGR168C	-1.2714899	-0.3966709	-1.4178400564	0.2619718818	29.2917368566	6.23E-008	F
1660	YOL049W	YOR119C	YGL051W	1.2131559	0.4077176	1.6859764412	0.3115154011	29.2916582102	6.23E-008	F
1661	YGL183C	YLR401C	YJR125C	-1.2517583	-0.4575814	-2.0339351491	0.3758094333	29.2913136163	6.23E-008	F
1662	YBR150C	YPR124W	YLR229C	1.4195869	0.4676039	2.7810975769	0.5138778753	29.2895442292	6.23E-008	F
1663	YAR047C	YBR247C	YGR282C	-1.3861061	-0.5190497	-1.7719695289	0.3274193569	29.2889495962	6.24E-008	F
1664	YER125W	YMR287C	YPL216W	1.2444072	0.4725797	1.6733161851	0.3091913786	29.2887793464	6.24E-008	F
1665	YGR089W	YOL124C	YDR230W	1.2396697	0.415016	1.4239360702	0.2631119277	29.2886874636	6.24E-008	F
1666	YGL211W	YOL061W	YIL102C	-1.2895062	-0.4718668	-1.7365712968	0.3208870218	29.2874076217	6.24E-008	F
1667	YJR112W	YNR069C	YER087W	-1.3987998	-0.5199341	-1.7027413405	0.3146404108	29.286559824	6.24E-008	F
1668	YDR492W	YLL026W	YCL022C	-1.0554189	-0.3973914	-1.5233190161	0.2814872437	29.2862853869	6.24E-008	F
1669	YER078C	YNR058W	YKL012W	-1.1912232	-0.4589584	-1.7157644822	0.317051976	29.2856196945	6.25E-008	F
1670	YKR046C	YOL152W	YHR215W	-1.2895642	-0.4478881	-1.3691100569	0.25299689	29.2850760316	6.25E-008	F
1671	YBR132C	YNL107W	YCR030C	1.1568737	0.4123667	1.0889499745	0.2012268937	29.2849044754	6.25E-008	F
1672	YGR232W	YIL042C	YHR146W	-1.1445425	-0.4126015	-1.6034922863	0.2963180226	29.2831381499	6.25E-008	F
1673	YDL176W	YMR214W	YER052C	1.2340527	0.4225797	1.6219385004	0.2997346523	29.2816035745	6.26E-008	F
1674	YMR309C	YNL113W	YIL139C	1.1920535	0.422982	1.3506725648	0.2496062486	29.2812255854	6.26E-008	F
1675	YPL029W	YPR201W	YPL179W	-1.170276	-0.4254092	-1.3769663915	0.2544750712	29.2789967413	6.27E-008	F
1676	YJR144W	YNL284C	YGR259C	1.3138566	0.447812	1.7202397153	0.3179258893	29.2769715316	6.27E-008	F
1677	YER139C	YIL070C	YMR290C	1.3146819	0.4531068	1.8717961042	0.3459573443	29.2733192327	6.29E-008	F
1678	YGL218W	YOR136W	YNL267W	-1.2564834	-0.4347521	-1.5923330229	0.2943151049	29.2713464929	6.29E-008	F
1679	YGL082W	YLR015W	YIL079C	-1.1494699	-0.4068617	-1.5950450801	0.2948246717	29.2697003618	6.30E-008	F
1680	YDR511W	YLR285W	YNL003C	1.2504203	0.4434291	1.1331881865	0.2094594212	29.2687569544	6.30E-008	F
1681	YDR516C	YGR065C	YLR371W	1.1073573	0.3948107	1.5009485	0.2774433939	29.2673098555	6.31E-008	F
1682	YCR071C	YGL186C	YKR065C	-1.454032	-0.5026632	-1.6917324054	0.312716146	29.2659567574	6.31E-008	F
1683	YGR124W	YKL114C	YDR518W	-1.051839	-0.396181	-1.2017598242	0.2221622695	29.2613767231	6.32E-008	F
1684	YGL165C	YGL207W	YHR033W	1.2963128	0.4745542	1.4706383629	0.2718807298	29.2586933655	6.33E-008	F
1685	YDR478W	YOR221C	YPR025C	1.2477184	0.4214728	1.5930970824	0.294534868	29.2557377138	6.34E-008	F
1686	YJL166W	YPR057W	YCR001W	-1.3539531	-0.4954135	-2.3305340562	0.4308796297	29.2549244976	6.35E-008	F
1687	YBL101W-A	YER030W	YKR085C	-1.2693954	-0.4459957	-1.5212017718	0.2812483912	29.2545587054	6.35E-008	F
1688	YIL076W	YNR065C	YPL105C	-1.245387	-0.4085262	-1.2553910657	0.232109842	29.2530366354	6.35E-008	F
1689	YDR349C	YOR144C	YFL039C	-1.2644246	-0.4711573	-1.5835654044	0.2927916635	29.2519347818	6.36E-008	F
1690	YBL113C	YDR113C	YNL042W	1.3472575	0.4603008	1.4527982844	0.2686146509	29.2517089628	6.36E-008	F
1691	YEL067C	YFR022W	YPR001W	1.2245078	0.442836	1.4908990472	0.2756597882	29.2516008071	6.36E-008	F
1692	YGR199W	YLR197W	YFL008W	-1.3202625	-0.4891918	-1.8374667868	0.3397413053	29.2511061129	6.36E-008	F
1693	YGL097W	YLR429W	YCR052W	-1.352873	-0.4895805	-1.9560718153	0.3616832004	29.2491275897	6.36E-008	F
1694	YOR250C	YPR151C	YBR169C	1.1457315	0.4006537	1.517812407	0.2806502785	29.2486106933	6.37E-008	F
1695	YGR272C	YMR017W	YNL273W	1.2547077	0.4381004	1.0724432614	0.1983064853	29.2465615589	6.37E-008	F
1696	YGR293C	YJR034W	YIL011W	1.3304709	0.4684623	1.9303582886	0.3569500356	29.2456306058	6.38E-008	F
1697	YGR209C	YNL316C	YLR235C	1.1710367	0.4266388	1.4340590104	0.2651776441	29.2455793649	6.38E-008	F
1698	YGR098C	YLR370C	YGR054W	1.1602984	0.4120217	1.1945057055	0.2208852204	29.2444286694	6.38E-008	F
1699	YKL190W	YOR258W	YPL058C	-1.1979085	-0.4238091	-2.3545195837	0.4354010349	29.2432542413	6.38E-008	F
1700	YLR230W	YPR100W	YBR175W	1.1884962	0.4162827	1.7038924694	0.3150918218	29.2422041375	6.39E-008	F
1701	YAL010C	YCL019W	YDR289C	1.2664053	0.4985081	1.7351295305	0.3208880966	29.2386009459	6.40E-008	F
1702	YCR037C	YJL164C	YKL063C	-1.1811051	-0.447409	-1.4142716706	0.2615576451	29.2368680005	6.40E-008	F
1703	YER030W	YML046W	YHR193C	-1.2708495	-0.4410886	-1.6036715749	0.2965956296	29.2348835364	6.41E-008	F
1704	YJL056C	YJL100W	YDR464W	1.09702	0.3919246	1.4774048714	0.2732434893	29.2347515986	6.41E-008	F
1705	YLR217W	YMR092C	YJL012C	-1.2070138	-0.4446124	-1.5957579318	0.2951535492	29.230618432	6.43E-008	F
1706	YBR110W	YOR131C	YGR064W	-1.2656406	-0.4755035	-1.6737230905	0.3095832909	29.2288810711	6.43E-008	F
1707	YDL025C	YDR464W	YOR374W	-1.3054731	-0.4945021	-1.3071907305	0.2417884641	29.2285160176	6.43E-008	F
1708	YBL078C	YNL319W	YKR041W	1.2845368	0.4305831	1.681163565	0.3109646747	29.2279143219	6.43E-008	F
1709	YDL078C	YHL020C	YKL068W	-1.3387097	-0.4976986	-1.9350280783	0.3579229566	29.2277533731	6.44E-008	F
1710	YGL183C	YPR032W	YJR044C	-1.25097	-0.4171734	-1.8323442291	0.3389394792	29.2260292004	6.44E-008	F
1711	YDL130W	YGR186W	YKL084W	-1.1780219	-0.4104371	-1.5795120478	0.2921717386	29.2260064618	6.44E-008	F
1712	YBR238C	YPR159W	YKL165C	-1.2372939	-0.4397903	-1.7464629112	0.3230652313	29.2239080035	6.45E-008	F
1713	YDL032W	YER053C	YGL161C	-1.3226259	-0.4946316	-2.1879475646	0.4047387722	29.2229597317	6.45E-008	F
1714	YBR179C	YMR170C	YOR127W	-1.0869826	-0.3868511	-1.4476895599	0.2678052513	29.2221864623	6.45E-008	F
1715	YJL010C	YPR159W	YJL216C	-1.2381218	-0.4476203	-1.6166389776	0.2990606567	29.22183781	6.45E-008	F
1716	YNL062C	YPR203W	YDR413C	1.2507193	0.4592563	2.1029398224	0.3890384253	29.2192250091	6.46E-008	F
1717	YER063W	YPR156C	YOR114W	1.239116	0.4389546	1.5747371515	0.2913384248	29.2159903013	6.47E-008	F
1718	YFL033C	YOR386W	YOR091W	-1.2271653	-0.4153982	-1.2636645004	0.2337895424	29.2155057327	6.48E-008	F
1719	YGL082W	YNL285W	YLR226W	-1.0968694	-0.4052792	-1.506301004	0.2786900633	29.2132962418	6.48E-008	F
1720	YJL132W	YLR284C	YNL302C	1.2280913	0.4133999	1.4276255068	0.26414238	29.2114035375	6.49E-008	F
1721	YLR455W	YMR152W	YNL040W	1.241711	0.4195934	1.555219196	0.2877558692	29.2102204925	6.49E-008	F
1722	YGR145W	YOL109W	YEL055C	-1.1894852	-0.4429284	-1.4851420001	0.2747965181	29.2087861714	6.50E-008	F
1723	YGL255W	YHR190W	YDR456W	-1.3352063	-0.4830402	-1.6430990627	0.3040320149	29.207128439	6.50E-008	F
1724	YGR284C	YJR020W	YNR062C	1.4971176	0.5507245	2.3050360103	0.4265246667	29.2056666906	6.51E-008	F
1725	YDR456W	YKR003W	YOR026W	1.2194765	0.4277229	1.4450565902	0.2673954351	29.2053040686	6.51E-008	F
1726	YEL050C	YNR050C	YGR246C	1.4547522	0.5290527	1.7242470255	0.3190589598	29.2049912792	6.51E-008	F
1727	YNL088W	YNL244C	YDL198C	-1.3220539	-0.4613862	-1.7330918105	0.320697024	29.2047357273	6.51E-008	F
1728	YKL205W	YPR159W	YJL216C	-1.179526	-0.4328024	-1.4075863753	0.2604655637	29.2044803336	6.51E-008	F
1729	YLL004W	YNR053C	YER105C	-1.2363022	-0.4222457	-1.473302454	0.2726281352	29.2040093368	6.51E-008	F
1730	YGR044C	YNL300W	YCL052C	1.0332449	0.3936783	1.665705595	0.3082316332	29.2039821374	6.51E-008	F
1731	YCR098C	YGL008C	YEL071W	-1.232678	-0.4099353	-1.5311459861	0.2833600665	29.198188563	6.53E-008	F
1732	YMR146C	YPL148C	YOR121C	-1.2849825	-0.4570588	-1.4049726148	0.2600184352	29.1962744625	6.54E-008	F
1733	YKL049C	YPL057C	YDR134C	-1.2648911	-0.439187	-1.2511453287	0.231550819	29.1959677054	6.54E-008	F
1734	YBL012C	YPL081W	YCL037C	-1.2311085	-0.4216954	-1.2861391619	0.2380289527	29.1955292992	6.54E-008	F
1735	YDL119C	YFL017C	YBR005W	-1.2527534	-0.4044134	-1.799365909	0.3330155629	29.195096577	6.54E-008	F
1736	YGR195W	YJR136C	YOL006C	1.3715083	0.5063552	1.9035808234	0.3523300261	29.1906207213	6.56E-008	F
1737	YHR042W	YIL103W	YOR193W	1.2155598	0.4396986	1.6372610881	0.303040876	29.1899569841	6.56E-008	F
1738	YMR277W	YPR108W	YML112W	-1.0799717	-0.4251874	-1.3428132427	0.2485557637	29.1866032464	6.57E-008	F
1739	YGR086C	YOL071W	YDR510W	1.2202397	0.4277363	1.437862098	0.2661563104	29.1850832642	6.58E-008	F
1740	YNL300W	YOR204W	YIR019C	1.3269694	0.4219164	1.2921008535	0.2391812999	29.1835676643	6.58E-008	F
1741	YKR046C	YPL133C	YFR042W	1.2906065	0.4760284	1.8694758965	0.3460700814	29.1817699863	6.59E-008	F
1742	YDL054C	YML016C	YDR031W	1.1221492	0.4163785	0.9723030152	0.1799900998	29.1813936839	6.59E-008	F
1743	YHR189W	YPR149W	YLR058C	-1.2033876	-0.4293889	-1.4394275504	0.2664670053	29.1805006688	6.59E-008	F
1744	YBL033C	YER028C	YKL085W	-1.3734616	-0.4654422	-1.7347296094	0.3211574841	29.1761167777	6.61E-008	F
1745	YGL176C	YPR149W	YFL027C	1.4424491	0.5233117	1.9621456226	0.3632660098	29.1751397247	6.61E-008	F
1746	YER078C	YLR002C	YKL054C	-1.3862553	-0.5189306	-1.8631805063	0.3449483145	29.1743916568	6.61E-008	F
1747	YBL091C	YJR154W	YPL046C	1.1845203	0.4352471	1.3468707256	0.2493602936	29.1740837799	6.62E-008	F
1748	YHR219W	YML114C	YLR192C	1.3441771	0.4006048	1.5599855471	0.2888222533	29.1729162726	6.62E-008	F
1749	YAR020C	YBR271W	YCL046W	-1.0252612	-0.3963849	-1.3812306912	0.2557291533	29.1723864708	6.62E-008	F
1750	YBR109C	YJL063C	YER108C	-1.2622978	-0.4492814	-1.6962557782	0.3140565489	29.1720515424	6.62E-008	F
1751	YDR174W	YGL041C	YIL032C	-1.278021	-0.4556165	-1.7825107846	0.3300354935	29.1704437255	6.63E-008	F
1752	YLR053C	YOL012C	YJR074W	-1.1377934	-0.4915423	-1.6297732561	0.3017589311	29.1698441228	6.63E-008	F
1753	YDL182W	YNL108C	YIL020C	1.3490664	0.4466935	1.534489974	0.2841171125	29.1697915599	6.63E-008	F
1754	YFL026W	YOR205C	YKR039W	-1.2701084	-0.4537509	-1.5395395718	0.2850528881	29.1696233754	6.63E-008	F
1755	YFL023W	YOR392W	YDR350C	-1.2035627	-0.4241384	-1.4783570296	0.273733711	29.1676937291	6.64E-008	F
1756	YLR003C	YML074C	YFR033C	-1.2165374	-0.4300324	-1.467180686	0.2716655149	29.1674308587	6.64E-008	F
1757	YBL063W	YPL118W	YOR225W	-1.295282	-0.4700298	-1.464618939	0.2711913361	29.1673967975	6.64E-008	F
1758	YIR042C	YJL184W	YDR291W	1.2243828	0.4239353	1.3841694794	0.2562952444	29.1673815114	6.64E-008	F
1759	YAR031W	YDL096C	YJL162C	-1.3206062	-0.4718752	-2.131995708	0.3947719589	29.1662140514	6.64E-008	F
1760	YGR177C	YOR382W	YML129C	1.1534904	0.4400386	1.2060744385	0.2233346412	29.1632582447	6.65E-008	F
1761	YCR058C	YGL055W	YJL196C	1.2387474	0.4199562	1.3888053118	0.257181107	29.1611478705	6.66E-008	F
1762	YKL147C	YMR118C	YLR395C	1.2194111	0.4257191	1.5911237865	0.2946480205	29.1608971375	6.66E-008	F
1763	YDL138W	YJL090C	YMR076C	-1.2188692	-0.4311365	-1.7742374368	0.3285657942	29.1594132051	6.67E-008	F
1764	YGL206C	YPL008W	YBR233W	-1.2891593	-0.4629883	-1.1382188306	0.2107876008	29.1582470374	6.67E-008	F
1765	YOR130C	YPR153W	YCR070W	-1.2127685	-0.425014	-1.2547526317	0.2323704619	29.1577755096	6.67E-008	F
1766	YBR138C	YGL258W	YCL001W	1.2237879	0.4037902	1.303369697	0.2413767544	29.1571017398	6.67E-008	F
1767	YEL065W	YJR065C	YFR052W	-1.3504704	-0.4445743	-1.6872152404	0.3124713433	29.1555065031	6.68E-008	F
1768	YEL059W	YLR330W	YBR125C	-1.1595262	-0.4172402	-1.8393054029	0.3406433277	29.1546558854	6.68E-008	F
1769	YOR034C	YOR069W	YOR262W	1.1789159	0.4159627	1.0467922444	0.1938687889	29.1544731829	6.68E-008	F
1770	YDR229W	YEL035C	YLR367W	-0.7596359	-0.3849656	-1.7445743451	0.3231084976	29.1529295811	6.69E-008	F
1771	YDR099W	YGR123C	YCR013C	1.2312843	0.4359749	1.3753861322	0.2547364607	29.1519131453	6.69E-008	F
1772	YBR217W	YMR018W	YML042W	1.0851105	0.4229803	0.949271078	0.175817078	29.1513305587	6.69E-008	F
1773	YJR065C	YLR283W	YDR079W	1.4783494	0.5316118	1.9508512721	0.3613697723	29.1436993644	6.72E-008	F
1774	YDR317W	YKL042W	YJR059W	-1.1835864	-0.4661104	-1.3907497387	0.2576226414	29.1427087918	6.72E-008	F
1775	YBR146W	YOR225W	YLL051C	1.2709345	0.4508081	1.8314495261	0.3392859316	29.1378970279	6.74E-008	F
1776	YDR396W	YGL217C	YNL191W	1.2452416	0.442331	1.8684332623	0.3461585736	29.1343273099	6.75E-008	F
1777	YEL046C	YMR018W	YEL048C	-1.1756229	-0.435455	-1.1502658559	0.2131067452	29.1341307465	6.75E-008	F
1778	YLR054C	YOR235W	YDR433W	1.3313386	0.4957506	1.7981591378	0.3331444004	29.1334027645	6.76E-008	F
1779	YEL049W	YMR007W	YGL017W	-1.1755925	-0.4167514	-1.788249273	0.331308956	29.1333054521	6.76E-008	F
1780	YNR036C	YOL109W	YCL006C	-1.1987738	-0.4212469	-1.7141054414	0.3175811738	29.1316825088	6.76E-008	F
1781	YEL018W	YGL136C	YGR079W	-1.407446	-0.4971618	-2.3689415097	0.4389069459	29.1315617716	6.76E-008	F
1782	YDR501W	YHR094C	YCR030C	1.3399589	0.5082704	1.9419128703	0.3598080958	29.1284663091	6.77E-008	F
1783	YLR027C	YLR250W	YLR205C	1.3582381	0.4649363	1.9921446745	0.3691203758	29.127667668	6.78E-008	F
1784	YNL259C	YOR358W	YNL227C	1.1865488	0.4259369	1.4969386007	0.2773943001	29.1214442086	6.80E-008	F
1785	YDR075W	YNL125C	YDR099W	1.3267523	0.48584	1.7880274804	0.3313368598	29.1211736772	6.80E-008	F
1786	YER011W	YIL124W	YHR120W	1.2557727	0.4616229	2.0400657979	0.3780457201	29.1205583905	6.80E-008	F
1787	YGR265W	YHR036W	YGR042W	1.251824	0.4452233	1.4848585926	0.2751643779	29.1196246125	6.80E-008	F
1788	YDL174C	YPL112C	YDL235C	-1.1908248	-0.4437455	-1.6839017749	0.3120504004	29.1195072048	6.80E-008	F
1789	YBR296C	YGL064C	YDR496C	1.1844547	0.4419517	1.2161905719	0.2253885295	29.1165319085	6.82E-008	F
1790	YKL054C	YLR427W	YPL183C	-1.440379	-0.5038022	-2.2797868989	0.4225046165	29.1155896464	6.82E-008	F
1791	YJR132W	YPL232W	YDR542W	1.3586613	0.4891369	1.6689898478	0.3093082009	29.1155179247	6.82E-008	F
1792	YDR319C	YGR074W	YDL059C	-1.0892976	-0.4009814	-1.2615587675	0.2338204972	29.1105099143	6.84E-008	F
1793	YBL092W	YJL148W	YHR133C	-1.2556685	-0.443536	-0.9472009115	0.1755611529	29.109005373	6.84E-008	F
1794	YEL034W	YLR282C	YDL097C	-1.1974987	-0.4057521	-1.3409757384	0.248548153	29.1085626281	6.84E-008	F
1795	YKL019W	YLR236C	YNL126W	1.4798463	0.5006287	1.7276158719	0.32021558	29.1078047738	6.85E-008	F
1796	YJL064W	YOR305W	YDR186C	1.283082	0.4406136	1.7479708911	0.3240040165	29.1050000318	6.86E-008	F
1797	YIL070C	YOR152C	YNL151C	1.340786	0.4577792	1.7099783238	0.3169623102	29.1048900575	6.86E-008	F
1798	YGL156W	YKL178C	YNL221C	1.2413509	0.4461067	1.5172037644	0.2812306066	29.1046684219	6.86E-008	F
1799	YKR071C	YOR393W	YPL268W	1.1358156	0.4103217	1.3232206739	0.2452752077	29.1043062126	6.86E-008	F
1800	YHL046C	YHR174W	YOL006C	-1.4224848	-0.5037443	-1.5723848624	0.2914665772	29.1031626403	6.86E-008	F
1801	YER153C	YML122C	YDL170W	-1.2726611	-0.4339939	-1.9803455161	0.3670919111	29.1026347669	6.86E-008	F
1802	YBL065W	YGR190C	YNL061W	-1.3137737	-0.4706666	-1.8063120908	0.3348354521	29.101991457	6.87E-008	F
1803	YCR023C	YNL123W	YJL006C	-1.1796096	-0.4263021	-1.4302504788	0.2651259691	29.1017875277	6.87E-008	F
1804	YCR057C	YIL037C	YPL014W	-1.1068345	-0.4017102	-1.4460377	0.2680540993	29.1014296663	6.87E-008	F
1805	YLL011W	YPL115C	YLR353W	-1.1205531	-0.4086009	-1.4703909989	0.2725708165	29.1009362023	6.87E-008	F
1806	YDR383C	YOL075C	YNL165W	-1.2309051	-0.4180392	-2.0746398487	0.384584906	29.1005341107	6.87E-008	F
1807	YKR040C	YOL101C	YCRX09C	1.4925604	0.5117677	1.9201676184	0.3559581963	29.0991489915	6.88E-008	F
1808	YDR465C	YMR257C	YIL158W	1.1489416	0.4242899	1.7490998149	0.3242499823	29.0984104431	6.88E-008	F
1809	YDL133W	YJR013W	YJR010W	-1.2048771	-0.4354392	-3.0433275779	0.5641756028	29.0983792446	6.88E-008	F
1810	YBR042C	YOR067C	YNL227C	-1.2517832	-0.4386672	-1.727055772	0.320164122	29.0982854355	6.88E-008	F
1811	YML118W	YPL074W	YBR054W	1.1017337	0.3913196	1.4347284431	0.2659745842	29.0977319755	6.88E-008	F
1812	YDR234W	YPL007C	YOR259C	-1.2951364	-0.4680891	-1.7662620136	0.3274401415	29.0968797267	6.88E-008	F
1813	YJL191W	YLR134W	YLR436C	-1.1533407	-0.4147667	-1.4058081297	0.26061951	29.0963326416	6.89E-008	F
1814	YCR007C	YGL152C	YLR051C	-1.2314978	-0.4399321	-1.6280936314	0.3018359499	29.0948970834	6.89E-008	F
1815	YBR280C	YNL172W	YLR370C	-1.4092479	-0.5094073	-1.9751306036	0.3661800554	29.0939216042	6.90E-008	F
1816	YNR016C	YPR166C	YER144C	-1.0913418	-0.4065951	-1.2260490409	0.227310485	29.092212193	6.90E-008	F
1817	YDR059C	YPL040C	YMR191W	1.0915042	0.4053114	1.3232620368	0.2453350827	29.091920585	6.90E-008	F
1818	YCR068W	YML028W	YDR220C	1.2818233	0.4558323	2.4474411954	0.4537743657	29.0900598516	6.91E-008	F
1819	YGL141W	YLR321C	YKR101W	1.2095481	0.413937	1.3406364145	0.2485693216	29.0888779184	6.91E-008	F
1820	YJR058C	YLR395C	YHR115C	-1.2006177	-0.4115678	-1.5683535823	0.290804157	29.08618349	6.92E-008	F
1821	YGR253C	YHR198C	YMR172W	-0.989426	-0.3837956	-1.1709093208	0.2171108211	29.0859723255	6.92E-008	F
1822	YDL054C	YDL237W	YGR253C	-1.2256059	-0.4279955	-1.1489943534	0.2130495723	29.0853608093	6.93E-008	F
1823	YBR296C	YNL064C	YCR008W	1.3096488	0.4786981	1.3147968325	0.2437979824	29.084197429	6.93E-008	F
1824	YLR027C	YPL090C	YGR205W	1.1619854	0.4446141	1.6012181484	0.2969120691	29.0834085881	6.93E-008	F
1825	YCR035C	YGR239C	YDR539W	1.1304286	0.413422	1.2121129396	0.2247619799	29.0830852791	6.93E-008	F
1826	YGL191W	YMR262W	YOL119C	-1.3334406	-0.4658964	-1.7355762198	0.3218285021	29.0829444682	6.93E-008	F
1827	YNL207W	YOR013W	YPL111W	-1.2063452	-0.4260676	-2.1852414985	0.4052156058	29.0821528905	6.94E-008	F
1828	YGR115C	YIL134W	YLL052C	-0.9918182	-0.4077925	-1.0938900083	0.2028444498	29.0817845517	6.94E-008	F
1829	YDR043C	YNL290W	YJR098C	-1.3287761	-0.4785086	-1.7979730795	0.3334176211	29.0796565414	6.95E-008	F
1830	YBL037W	YNL022C	YJL094C	1.3973583	0.4577543	1.6164761695	0.2997723908	29.0773851973	6.95E-008	F
1831	YBL104C	YNL017C	YHR039C	-1.1560048	-0.4102192	-1.144470155	0.2122427252	29.0765795665	6.96E-008	F
1832	YER078C	YER129W	YKR097W	1.1534408	0.4072263	1.9690238348	0.3651616995	29.075788907	6.96E-008	F
1833	YCL043C	YLR057W	YJL171C	1.2166029	0.4214501	1.3008238679	0.2412486909	29.0741524237	6.97E-008	F
1834	YFL018C	YGR056W	YIR004W	-1.3391829	-0.4768762	-1.6440749078	0.3049213593	29.0715045154	6.98E-008	F
1835	YER026C	YOL026C	YLL045C	1.2605624	0.4515894	1.5279487014	0.2833842	29.071422447	6.98E-008	F
1836	YLR158C	YPL234C	YGR292W	-1.1752705	-0.3995128	-1.4363501264	0.2664079267	29.0687494477	6.99E-008	F
1837	YJR073C	YLR018C	YMR264W	1.0603015	0.3990085	1.3508512623	0.2505511549	29.0684749791	6.99E-008	F
1838	YDR044W	YGL025C	YOR121C	-1.4123124	-0.5100798	-1.9134798267	0.3549127629	29.0672898632	6.99E-008	F
1839	YBR198C	YOR087W	YAL043C	-1.2801622	-0.4608663	-1.6009445243	0.2969443038	29.0671578244	6.99E-008	F
1840	YKR096W	YML120C	YPL083C	-1.1729466	-0.4172421	-1.3453196831	0.249533319	29.0665780635	6.99E-008	F
1841	YJL187C	YNL057W	YDL022W	1.1752704	0.4121177	1.4012759203	0.2599138495	29.0662145699	6.99E-008	F
1842	YDR347W	YLR191W	YER025W	-1.2690057	-0.4505624	-1.4102518616	0.2615831392	29.0652370171	7.00E-008	F
1843	YNL232W	YPL047W	YCL067C	1.0111255	0.3948388	1.5086816307	0.2798433761	29.0646529691	7.00E-008	F
1844	YGL261C	YOL054W	YOL041C	1.1704542	0.4317938	1.3995786355	0.259616805	29.0622347831	7.01E-008	F
1845	YDL104C	YPR108W	YPR126C	1.1008724	0.401344	1.4605931025	0.2709361929	29.0619293729	7.01E-008	F
1846	YLL004W	YOR222W	YKR104W	-1.1360858	-0.3987247	-1.3613746651	0.2525316515	29.0618790198	7.01E-008	F
1847	YLR277C	YNL056W	YER155C	-1.2271006	-0.4419866	-1.2620524084	0.2341079398	29.0617989401	7.01E-008	F
1848	YJL068C	YOR066W	YKL106W	-1.2231091	-0.4377682	-1.3906738674	0.2579762963	29.0596902425	7.02E-008	F
1849	YBR044C	YDR083W	YKL065C	1.2440133	0.4412257	1.632184644	0.3027779736	29.0596258928	7.02E-008	F
1850	YGR004W	YML033W	YER096W	-1.1860885	-0.4514493	-1.540949028	0.2858568278	29.0589157963	7.02E-008	F
1851	YCL041C	YMR226C	YCR092C	1.3332342	0.4325625	1.4454610741	0.2681546723	29.0564173275	7.03E-008	F
1852	YDL154W	YGR121C	YPL036W	-1.2836663	-0.4778444	-1.565180337	0.2903669323	29.0559081481	7.03E-008	F
1853	YGL188C	YIL117C	YGR182C	0.983602	0.435639	2.2848001779	0.4238740476	29.0551280527	7.03E-008	F
1854	YCL047C	YOR067C	YBL063W	1.2249412	0.4264885	1.8325912426	0.339983623	29.0546212537	7.04E-008	F
1855	YBR108W	YDR002W	YPL204W	1.1892444	0.4304957	1.4332528449	0.2659145198	29.0510290982	7.05E-008	F
1856	YBR217W	YLR206W	YKL109W	1.3433001	0.4611001	1.5312222692	0.2840917164	29.0508826374	7.05E-008	F
1857	YKL054C	YLR020C	YJR101W	-1.2405852	-0.4804911	-1.3281641768	0.2464223606	29.0498100807	7.05E-008	F
1858	YPR008W	YPR059C	YHR042W	1.1525666	0.4235968	1.6881243962	0.3132210982	29.047373998	7.06E-008	F
1859	YDR258C	YKL075C	YGL071W	1.1681727	0.4151841	1.8107841286	0.3359840862	29.0466427415	7.07E-008	F
1860	YOL037C	YPR036W	YDR174W	-1.2045894	-0.4103006	-1.7510184737	0.3249190639	29.0423041524	7.08E-008	F
1861	YLL064C	YLR403W	YPL056C	-1.1110331	-0.3902445	-1.3141134577	0.2438476305	29.0421420924	7.08E-008	F
1862	YLR042C	YML090W	YGR236C	-1.2479692	-0.4447911	-1.5693719778	0.2912233618	29.0401841256	7.09E-008	F
1863	YLR177W	YML058W	YNL045W	-1.222695	-0.4374945	-1.8645954268	0.3460179653	29.0383498626	7.10E-008	F
1864	YLR450W	YMR082C	YHR092C	1.3247157	0.4798669	1.7526645668	0.3252524135	29.0373218067	7.10E-008	F
1865	YCR017C	YMR118C	YOL078W	-1.3882566	-0.5014483	-1.9572205158	0.3632180227	29.0365316169	7.10E-008	F
1866	YJL006C	YNR047W	YPL208W	-1.0264608	-0.4100471	-1.244023464	0.2308715722	29.0346251135	7.11E-008	F
1867	YOL121C	YOR167C	YHR108W	1.1030575	0.4230981	1.0508422276	0.1950227534	29.0338390772	7.11E-008	F
1868	YEL024W	YHR059W	YDR189W	1.2255377	0.4360222	1.9311307752	0.3584020174	29.0323692468	7.12E-008	F
1869	YGR187C	YNL069C	YHR100C	1.131827	0.4412331	2.0908328165	0.3880522593	29.0307451522	7.12E-008	F
1870	YDR001C	YIL009W	YGL153W	-1.2249929	-0.4271423	-1.5556375896	0.288735977	29.0278623524	7.13E-008	F
1871	YDR383C	YMR015C	YCLX10C	1.104303	0.4199071	1.7301226493	0.3211256634	29.0271070185	7.14E-008	F
1872	YBR205W	YHR213W	YDR435C	-1.2838634	-0.4710215	-1.5995627971	0.2968996796	29.0257286974	7.14E-008	F
1873	YLR074C	YPL165C	YDR395W	1.2040023	0.4161365	2.1256365486	0.394553699	29.0245689754	7.15E-008	F
1874	YGR229C	YOR368W	YOR331C	-1.1430257	-0.447865	-1.3742713064	0.2551150769	29.0183494829	7.17E-008	F
1875	YDR473C	YIL105C	YDR172W	-1.2097765	-0.4287547	-1.4356975536	0.2665183707	29.0182769695	7.17E-008	F
1876	YDL170W	YGR206W	YDL062W	-1.2054046	-0.4396922	-1.4000053334	0.259902757	29.0160043381	7.18E-008	F
1877	YDL094C	YER004W	YER096W	-1.2202264	-0.4547519	-1.7593592981	0.326626362	29.0139336614	7.19E-008	F
1878	YER064C	YLR305C	YNL086W	-1.2378511	-0.444107	-1.2801617879	0.237663834	29.0137270757	7.19E-008	F
1879	YHR155W	YLR012C	YLR006C	-1.1228003	-0.4005381	-1.1916643637	0.2212396113	29.0122980789	7.19E-008	F
1880	YIL159W	YML065W	YOR277C	-1.2366024	-0.436346	-1.4539552659	0.2699440784	29.0104509293	7.20E-008	F
1881	YJL004C	YKL194C	YIL154C	-1.1711397	-0.436084	-1.3540037524	0.2513965452	29.0082230036	7.21E-008	F
1882	YBR108W	YGL226W	YDR329C	1.1271807	0.4107318	1.3810581298	0.2564203339	29.0080806852	7.21E-008	F
1883	YGL256W	YMR107W	YHL047C	1.1400451	0.4119357	1.3313501969	0.2471932398	29.0075757218	7.21E-008	F
1884	YBR268W	YER150W	YPL214C	-1.1335999	-0.417776	-1.4038354432	0.2606603628	29.00563751	7.22E-008	F
1885	YKL118W	YPR009W	YOR085W	-1.3420198	-0.4846311	-1.6542886847	0.307166882	29.0050634431	7.22E-008	F
1886	YBR069C	YDL225W	YOR320C	-1.2187488	-0.4835045	-1.1860261623	0.220220748	29.0049466917	7.22E-008	F
1887	YCR037C	YIR041W	YOR120W	1.3466238	0.4611171	1.9354572212	0.3593818624	29.0037961144	7.22E-008	F
1888	YCR024C	YKR096W	YOR259C	-1.1303222	-0.3957659	-1.4537363668	0.2699365283	29.003338658	7.23E-008	F
1889	YDR196C	YHR148W	YOR182C	-1.2631054	-0.451554	-1.3880581092	0.2577537379	29.0004910128	7.24E-008	F
1890	YBL055C	YPL270W	YLR400W	-1.2027943	-0.4166558	-1.7054445639	0.3166904852	29.0004798125	7.24E-008	F
1891	YDR101C	YGL158W	YOR234C	1.0270913	0.4121625	0.891278495	0.1655060344	29.0000795894	7.24E-008	F
1892	YGR256W	YKL019W	YPL135W	-1.4292424	-0.4959871	-1.6039568803	0.2978487068	28.9997290354	7.24E-008	F
1893	YIL036W	YIL158W	YNL229C	-1.1046624	-0.405355	-1.2970229892	0.240860713	28.9976906553	7.25E-008	F
1894	YGL126W	YNR015W	YOR386W	-1.2876008	-0.4801943	-1.8685096355	0.3469935983	28.9966454551	7.25E-008	F
1895	YDR194C	YNL216W	YLR061W	-1.2449019	-0.4638927	-1.3616113133	0.252859904	28.9965524172	7.25E-008	F
1896	YBR084W	YBR256C	YOR014W	-1.0547728	-0.3908627	-1.1671076855	0.2167405956	28.9962164534	7.25E-008	F
1897	YBR152W	YOR201C	YDL043C	-1.2059826	-0.4120979	-1.5403683964	0.2860830901	28.9911086119	7.27E-008	F
1898	YHR044C	YOL030W	YJL165C	-1.0480707	-0.400155	-1.4626877944	0.2716568927	28.990907972	7.27E-008	F
1899	YDR043C	YKR053C	YFL008W	1.1863506	0.4294643	1.3441372216	0.2496606567	28.985913928	7.29E-008	F
1900	YGL038C	YOL151W	YKL065C	1.2487465	0.4308196	1.5785881266	0.293213646	28.9847332154	7.30E-008	F
1901	YDR317W	YMR042W	YGL203C	-1.2956085	-0.4251909	-1.1838202974	0.2198936518	28.9831897643	7.30E-008	F
1902	YDR358W	YGR185C	YGL019W	-1.2380375	-0.4263928	-1.3218341756	0.245555508	28.9770781551	7.32E-008	F
1903	YDL060W	YDR435C	YKL175W	1.2396241	0.4388742	1.9133025003	0.3554448	28.9749668617	7.33E-008	F
1904	YGL177W	YPL219W	YDR428C	1.1540323	0.4063216	1.4340548641	0.2664150808	28.9743648046	7.33E-008	F
1905	YDR419W	YKL032C	YDR151C	-1.3248579	-0.4717947	-1.7758168867	0.3299119313	28.9734571399	7.34E-008	F
1906	YDR146C	YLR051C	YFL059W	-1.1588798	-0.4493565	-1.6172568241	0.3004720796	28.970082968	7.35E-008	F
1907	YDR289C	YPR120C	YKL050C	1.4598678	0.5118339	2.0715348031	0.38487596	28.9696266277	7.35E-008	F
1908	YAL048C	YNL243W	YDL091C	-1.286184	-0.4669402	-1.5794132759	0.2934440958	28.9694878022	7.35E-008	F
1909	YBR224W	YIL155C	YJL054W	-1.2256109	-0.4383346	-1.1111651478	0.2064726747	28.9622337751	7.38E-008	F
1910	YER040W	YPL030W	YMR044W	-1.1617133	-0.4172941	-1.4080538639	0.2616400083	28.9621120187	7.38E-008	F
1911	YHR111W	YNL217W	YOR030W	1.0253995	0.4110912	1.1574212242	0.2150720932	28.9610804634	7.38E-008	F
1912	YIL159W	YOL103W	YNR028W	-1.1593729	-0.4094918	-1.5341602842	0.285089982	28.9585997477	7.39E-008	F
1913	YIL165C	YLL047W	YPR189W	1.0202578	0.4720736	1.2351035795	0.2295250799	28.9565266217	7.40E-008	F
1914	YNL281W	YPL088W	YGR234W	1.3658331	0.4884812	1.8687033901	0.347276268	28.9554644586	7.41E-008	F
1915	YLR015W	YMR008C	YHL021C	-1.1193548	-0.4314838	-1.750061206	0.325231248	28.954891669	7.41E-008	F
1916	YER028C	YHL040C	YHL004W	1.0948806	0.4265721	1.3229697814	0.2458655373	28.9537307902	7.41E-008	F
1917	YDR227W	YNR072W	YDR355C	-1.2287791	-0.4253112	-1.5842874114	0.2944307356	28.9535389693	7.41E-008	F
1918	YDR322W	YPR050C	YGL170C	-1.2284687	-0.4156705	-2.2272625243	0.4139322574	28.9523803637	7.42E-008	F
1919	YOR005C	YPL014W	YDR180W	-1.3756601	-0.4748582	-1.5130258194	0.2811932396	28.9522905149	7.42E-008	F
1920	YFR033C	YLR284C	YPR049C	-1.1036953	-0.3916192	-1.3667768191	0.2540153861	28.951772831	7.42E-008	F
1921	YGL254W	YLR248W	YMR005W	-1.205443	-0.4282425	-1.9464520476	0.3617482633	28.9517292333	7.42E-008	F
1922	YDR230W	YGL194C	YGR204W	-1.2140656	-0.4283866	-1.5672561941	0.2912752669	28.9516134915	7.42E-008	F
1923	YLR027C	YNL071W	YGL088W	-1.2115207	-0.4306466	-1.7625595051	0.3275761349	28.9509665278	7.42E-008	F
1924	YNL227C	YPL035C	YOR057W	1.1619602	0.4309656	0.9706087558	0.1803901564	28.9509446682	7.42E-008	F
1925	YGL142C	YMR187C	YGL112C	1.2082995	0.4505684	1.5107268982	0.2807727433	28.9508975802	7.42E-008	F
1926	YMR276W	YOR158W	YDL130W	1.1907909	0.4673989	1.5381808615	0.2858775742	28.950404123	7.43E-008	F
1927	YKL184W	YML013W	YKL072W	1.4046898	0.5078111	1.7212376706	0.3199081676	28.9488308315	7.43E-008	F
1928	YDR101C	YER086W	YHR053C	1.197787	0.4188633	1.1312142242	0.2102521414	28.9473531507	7.44E-008	F
1929	YDL146W	YOL104C	YNR003C	-1.4343527	-0.4981351	-1.6890045769	0.3139289321	28.946693825	7.44E-008	F
1930	YJL028W	YNL085W	YLR162W	-1.4794697	-0.5158863	-2.035632697	0.37840734	28.9387476214	7.47E-008	F
1931	YLR159W	YMR207C	YPL063W	-1.0774293	-0.395824	-1.4530534344	0.2701120102	28.9384576482	7.47E-008	F
1932	YJR136C	YOR141C	YOR169C	1.293643	0.4261183	1.4707994206	0.2734116767	28.9382846183	7.47E-008	F
1933	YJR045C	YOL006C	YPL117C	-1.3769753	-0.5046202	-1.910793626	0.3552148562	28.9364550668	7.48E-008	F
1934	YJR097W	YMR124W	YBR071W	-1.242815	-0.4585456	-2.0048517043	0.3727057775	28.9355843981	7.48E-008	F
1935	YMR262W	YNL141W	YCR009C	-1.1698086	-0.4277052	-2.8000354593	0.5205444464	28.9341965678	7.49E-008	F
1936	YDL148C	YPR062W	YGL196W	1.3341445	0.4423805	2.015868717	0.3747635265	28.9340919144	7.49E-008	F
1937	YDR043C	YML109W	YJL084C	-1.0073862	-0.3761598	-1.2653552055	0.2352460461	28.9321192585	7.50E-008	F
1938	YOR330C	YPL017C	YNL265C	1.2962885	0.4639461	2.201582115	0.4093185589	28.9298981092	7.50E-008	F
1939	YDL170W	YLR199C	YMR291W	-1.1463498	-0.4385839	-1.608820892	0.2991225046	28.9279206484	7.51E-008	F
1940	YHR145C	YOL078W	YOR067C	-1.1911743	-0.4072971	-1.5598011266	0.2900093433	28.9277382854	7.51E-008	F
1941	YDR050C	YLR349W	YLR116W	1.2823657	0.4297159	1.4013267001	0.2605464585	28.9273363296	7.51E-008	F
1942	YHR016C	YLR416C	YDL150W	-1.2684893	-0.4371204	-1.7221657212	0.3202023316	28.9268338669	7.52E-008	F
1943	YDL032W	YKR039W	YIL174W	1.3290198	0.5039983	1.909317484	0.3550200803	28.9234745481	7.53E-008	F
1944	YBR163W	YLR117C	YIL115C	-1.1010375	-0.3944462	-1.3017979854	0.2420651344	28.9216261949	7.54E-008	F
1945	YOR162C	YOR393W	YNL267W	-1.279725	-0.4596532	-1.6641192394	0.3094496645	28.9193715434	7.55E-008	F
1946	YLR002C	YMR163C	YIL088C	1.2292194	0.4430023	1.3256328226	0.2465109766	28.9183808444	7.55E-008	F
1947	YLR004C	YNR045W	YBR256C	1.3229429	0.5224107	2.5830839262	0.4803537755	28.9170920099	7.55E-008	F
1948	YDL115C	YDR500C	YOL150C	1.0659573	0.4494339	1.0810796445	0.2010391215	28.917065908	7.55E-008	F
1949	YER075C	YJL067W	YHR161C	-1.2132359	-0.4813789	-1.1819436773	0.2197984174	28.916414487	7.56E-008	F
1950	YBR285W	YML106W	YBR124W	1.2928919	0.4659625	2.119520669	0.3941576622	28.9158101843	7.56E-008	F
1951	YGR148C	YHR134W	YKL050C	-1.2015479	-0.4414701	-1.4122295347	0.2626382279	28.9131028357	7.57E-008	F
1952	YDL031W	YLR440C	YOL104C	1.2241476	0.4186522	1.4097241007	0.2621733706	28.9128627114	7.57E-008	F
1953	YHR035W	YKR029C	YMR127C	-1.3623459	-0.4603351	-1.7004465173	0.3162446261	28.9121005377	7.57E-008	F
1954	YBL036C	YJR024C	YJR110W	-1.3934288	-0.4791891	-2.1839973615	0.4062000957	28.9084080285	7.59E-008	F
1955	YOL006C	YPR124W	YIL172C	1.1843441	0.4110691	1.414805662	0.263140255	28.9080632258	7.59E-008	F
1956	YBR111C	YKL110C	YMR066W	-1.2425267	-0.4406142	-1.3993423769	0.2602651963	28.9078491551	7.59E-008	F
1957	YDR197W	YJL043W	YJR145C	-1.1481248	-0.3911124	-1.3824775907	0.2571377742	28.9057631671	7.60E-008	F
1958	YNL221C	YNR028W	YEL029C	-1.1333693	-0.4016353	-1.529439721	0.2844747978	28.9052769826	7.60E-008	F
1959	YBR152W	YLR377C	YJR097W	-1.1965804	-0.4587749	-1.8686439667	0.3475704802	28.9046262462	7.60E-008	F
1960	YKL083W	YPR124W	YPR163C	1.2327144	0.441865	1.5395991916	0.2863689889	28.9043612463	7.60E-008	F
1961	YDR222W	YOR101W	YDL081C	-1.2259194	-0.447246	-1.3883622045	0.2582406069	28.9039034148	7.61E-008	F
1962	YDR046C	YGR096W	YNL254C	-1.2700956	-0.4352521	-1.4223262228	0.2645649488	28.9023943812	7.61E-008	F
1963	YDR177W	YER116C	YIR037W	-1.1178383	-0.4156003	-2.5782470202	0.4795782788	28.9021426068	7.61E-008	F
1964	YKL159C	YMR082C	YDR262W	1.2223992	0.4633873	2.160868448	0.4019474097	28.901353892	7.62E-008	F
1965	YDR147W	YGL039W	YPR176C	-1.1800911	-0.4226496	-1.4494650072	0.2696226783	28.9003187896	7.62E-008	F
1966	YJR123W	YOL038W	YOR018W	1.1321226	0.3995152	1.6931001308	0.314944381	28.8999810414	7.62E-008	F
1967	YFL067W	YIL110W	YOR256C	-1.252178	-0.4377742	-1.5924593771	0.2962252525	28.8996490133	7.62E-008	F
1968	YGR141W	YLR395C	YBR096W	-1.2176106	-0.4387067	-1.6219921011	0.3017193381	28.8995564439	7.62E-008	F
1969	YDR377W	YJL008C	YJR103W	1.1125697	0.4096342	1.3104133734	0.2437617486	28.8991800124	7.62E-008	F
1970	YDR433W	YOL040C	YJL133W	1.1093162	0.4077953	0.8926497517	0.1660604843	28.8954576128	7.64E-008	F
1971	YGR192C	YKR035C	YLL018C	1.3255062	0.4698531	1.3692652818	0.2547380058	28.892671779	7.65E-008	F
1972	YGL055W	YIL019W	YMR323W	-1.2244139	-0.4124072	-1.4764766813	0.2746973769	28.8897750411	7.66E-008	F
1973	YDR434W	YOR222W	YDR348C	1.1044079	0.4093312	1.8628488574	0.3465856977	28.8890968935	7.66E-008	F
1974	YAL060W	YNL103W	YHL008C	1.1735669	0.4302349	1.3886435828	0.2583600551	28.8888893827	7.67E-008	F
1975	YKR022C	YPL068C	YMR160W	-1.1852447	-0.4023685	-1.6416094538	0.3054308992	28.8877520302	7.67E-008	F
1976	YNL332W	YOR034C	YCR032W	-0.9900872	-0.4089429	-1.4887628048	0.27700626	28.8849654459	7.68E-008	F
1977	YJL166W	YPL164C	YML105C	-1.1927301	-0.4312346	-1.637909981	0.3047581952	28.884793879	7.68E-008	F
1978	YJL006C	YML060W	YLR223C	1.2990945	0.4676902	1.800393352	0.3349984346	28.8834619363	7.69E-008	F
1979	YBR196C	YLR452C	YDR359C	1.1794092	0.4168636	0.9955801111	0.1852518753	28.8819956449	7.69E-008	F
1980	YOL085C	YPR100W	YAL041W	1.1696304	0.4203405	1.1913477419	0.2216833068	28.8809257273	7.70E-008	F
1981	YDR055W	YER178W	YLR368W	-1.2865212	-0.4446061	-1.6526199065	0.3075237533	28.8794306013	7.70E-008	F
1982	YDR313C	YGL141W	YKR039W	-1.275367	-0.4622203	-1.6813615973	0.3128737887	28.8791153279	7.70E-008	F
1983	YGL204C	YLR118C	YPL237W	-1.2838819	-0.4522226	-1.4857468696	0.2764750996	28.878697483	7.71E-008	F
1984	YCR105W	YOR295W	YGL198W	-1.1933728	-0.4320897	-1.3529381785	0.2517695357	28.8768320171	7.71E-008	F
1985	YNL062C	YNL082W	YOR136W	-1.2707518	-0.4262565	-1.4452542247	0.2689604959	28.8743024637	7.72E-008	F
1986	YBL061C	YOR095C	YPL103C	1.191318	0.4313339	1.7942626162	0.3339128207	28.8739253115	7.72E-008	F
1987	YLR046C	YLR053C	YCR070W	1.3932999	0.5066039	1.6860951383	0.3137963178	28.87144138	7.73E-008	F
1988	YLL016W	YMR031C	YER096W	1.3109706	0.4611615	1.7834442148	0.3319185328	28.8706162924	7.74E-008	F
1989	YGL157W	YIR041W	YDR277C	-1.1400125	-0.4081594	-1.5913246853	0.2961710758	28.8690381108	7.74E-008	F
1990	YLR037C	YNL151C	YJL152W	1.20302	0.4094011	1.4212509582	0.2645205831	28.8683922923	7.75E-008	F
1991	YCR064C	YDR059C	YDR034C	-1.3257683	-0.4814643	-1.5048697733	0.2800862615	28.8678356902	7.75E-008	F
1992	YDR442W	YLR386W	YDL183C	1.1523546	0.4034253	1.172985855	0.2183217343	28.8663321661	7.75E-008	F
1993	YCR062W	YLR038C	YJL026W	-1.1710928	-0.4295844	-1.9850074257	0.3694653141	28.8653565618	7.76E-008	F
1994	YBL086C	YOR286W	YGL144C	-1.2245383	-0.4492921	-1.7810586431	0.3315091003	28.8645990392	7.76E-008	F
1995	YDR211W	YHR047C	YIL124W	1.2790004	0.4522937	1.3591030115	0.2529720538	28.8642087172	7.76E-008	F
1996	YJL112W	YMR309C	YDR412W	-1.17842	-0.4201646	-1.4108063615	0.2625973343	28.863845573	7.76E-008	F
1997	YGR161C	YNR024W	YNR054C	-1.4106835	-0.4889141	-1.9180885074	0.3570228845	28.863246435	7.77E-008	F
1998	YHR212C	YJL202C	YKL207W	-1.0488034	-0.3911098	-1.1532567235	0.2146705311	28.860717837	7.78E-008	F
1999	YDR022C	YOL130W	YPR063C	1.3711463	0.453098	1.8220467375	0.3391698301	28.8592206086	7.78E-008	F
[truncated: 8,001 more rows]
