# Supplementary material for: An efficient algorithm to explore liquid association on a genome-wide scale
Source: BMC Bioinformatics. 2014 Nov 28;15(1):371. doi: 10.1186/s12859-014-0371-5 (PMC4255454; doi:10.1186/s12859-014-0371-5)
Supplement: Additional file 3 — A list of the top 100 triplets reported by the fastLA algorithm using the yeast data set following pheromone-based synchronization. [file 12859_2014_371_MOESM3_ESM.csv]

X1 or X2	X2 or X1	X3	rhodiff	MLA value
YBL099W	YDR094W	YAL001C	-1.06708	-0.7188
YJR140C	YKR067W	YAL022C	-1.90423	-0.71634
YDR120C	YHL004W	YAL001C	1.54354	0.71415
YGL162W	YOR388C	YAL022C	1.30214	0.71047
YLR013W	YLR312C	YAL005C	-1.9298	-0.70886
YBR100W	YDR306C	YAL022C	-1.70839	-0.70885
YLR384C	YOR297C	YAL011W	-1.56746	-0.70866
YDR411C	YPL168W	YAL011W	-1.88477	-0.70828
YLR384C	YOR297C	YAL013W	-1.71835	-0.70802
YLR057W	YNL157W	YAL016W	1.6289	0.70761
YHL043W	YOL119C	YAL009W	1.18546	0.70694
YCR038C	YOR108W	YAL018C	-1.81528	-0.7069
YOR334W	YPL122C	YAL022C	-1.86248	-0.70656
YHR177W	YNL033W	YAL002W	-1.8879	-0.70604
YDR532C	YEL010W	YAL022C	-1.73588	-0.70492
YHR103W	YJR035W	YAL008W	1.52636	0.70475
YLR334C	YOR225W	YAL012W	1.81314	0.7044
YOR387C	YPR201W	YAL014C	-1.91721	-0.70403
YKL129C	YKR095W	YAL023C	1.69545	0.70371
YDR255C	YKR103W	YAL001C	-1.85296	-0.70365
YLR249W	YOR387C	YAL020C	1.60283	0.70351
YBR102C	YPR195C	YAL002W	-1.87784	-0.70262
YJL187C	YMR124W	YAL018C	-1.93619	-0.70154
YDR423C	YOR319W	YAL012W	1.37899	0.7014
YBR042C	YHR052W	YAL010C	1.83687	0.70091
YHR182W	YJL155C	YAL023C	1.92012	0.70091
YDR490C	YHR154W	YAL001C	-1.77616	-0.7
YNL209W	YNR024W	YAL011W	-1.49391	-0.69973
YGR004W	YKL031W	YAL001C	-1.80086	-0.69972
YDR190C	YDR464W	YAL021C	-1.97533	-0.6994
YMR129W	YOL145C	YAL013W	1.77876	0.69935
YGR122W	YNR021W	YAL019W	1.48974	0.69918
YIL120W	YOL041C	YAL010C	-1.70161	-0.69918
YCLX10C	YGL106W	YAL022C	-1.37989	-0.69915
YBL063W	YKL181W	YAL008W	1.85886	0.69889
YMR080C	YPL167C	YAL018C	-1.13259	-0.69842
YDR018C	YPL175W	YAL015C	-1.87547	-0.69776
YDR464W	YOR324C	YAL020C	-1.89512	-0.69758
YGR045C	YPR066W	YAL001C	-1.95204	-0.697
YIL124W	YOR143C	YAL005C	-1.34644	-0.69692
YMR197C	YMR233W	YAL018C	-1.12806	-0.69667
YCL049C	YJL059W	YAL014C	1.63407	0.69608
YBR048W	YDR204W	YAL002W	-1.42575	-0.69588
YBR080C	YML120C	YAL022C	1.7219	0.69557
YLR232W	YOR367W	YAL022C	-1.92248	-0.69556
YER083C	YOR160W	YAL022C	-1.81606	-0.69544
YAR064W	YPL273W	YAL001C	-1.32497	-0.69537
YJL047C	YPL150W	YAL022C	-1.85671	-0.69505
YCR089W	YJL101C	YAL016W	-1.81705	-0.69485
YDL204W	YGR087C	YAL023C	1.12636	0.69482
YBR129C	YNL207W	YAL005C	1.65091	0.69466
YBL043W	YHR164C	YAL023C	1.82303	0.69466
YKR102W	YPR017C	YAL002W	-1.64149	-0.69461
YBL099W	YJL034W	YAL002W	1.82865	0.69459
YBR019C	YCR081W	YAL001C	1.66204	0.69447
YPR012W	YPR048W	YAL017W	-1.78781	-0.69436
YER053C	YOR026W	YAL008W	1.86492	0.69411
YGL229C	YJR112W	YAL016W	-1.88291	-0.69409
YGR141W	YPR190C	YAL022C	-1.70107	-0.69401
YER171W	YPL272C	YAL016W	1.88603	0.69393
YDL202W	YDR007W	YAL023C	-1.68285	-0.69369
YDL040C	YDR445C	YAL022C	-1.60942	-0.69364
YBL085W	YDL087C	YAL004W	1.74792	0.69359
YJL187C	YMR164C	YAL018C	-1.86964	-0.69359
YBR080C	YDL073W	YAL022C	-1.3921	-0.69358
YHR154W	YOR296W	YAL016W	-1.72739	-0.69335
YKL044W	YOR359W	YAL013W	-1.8109	-0.69332
YDL026W	YKL191W	YAL002W	-1.63445	-0.69308
YGR095C	YOL152W	YAL022C	-1.88487	-0.69292
YER106W	YPR200C	YAL001C	1.79872	0.69222
YCR074C	YLR124W	YAL008W	-1.89899	-0.69215
YGL033W	YPL281C	YAL011W	-1.57269	-0.69202
YCR006C	YKL109W	YAL008W	-1.88546	-0.69193
YKL214C	YOR225W	YAL022C	-1.81187	-0.69176
YHL049C	YHR125W	YAL001C	-1.6761	-0.69175
YML028W	YPR122W	YAL011W	1.13066	0.69169
YLL002W	YLR278C	YAL009W	1.8307	0.69164
YER039C	YOL028C	YAL007C	1.76826	0.69154
YMR015C	YNL006W	YAL020C	1.84482	0.6915
YDR421W	YJR089W	YAL008W	-1.89834	-0.69132
YNL103W	YPR159W	YAL018C	-1.64011	-0.69127
YIL142W	YPR138C	YAL005C	-1.86254	-0.69116
YDR193W	YEL065W	YAL010C	-1.77726	-0.69111
YER059W	YKL129C	YAL023C	1.86357	0.6911
YGL258W	YOL100W	YAL009W	-1.81646	-0.69108
YER066W	YJL134W	YAL016W	-1.84721	-0.69101
YLR341W	YOR388C	YAL021C	1.4116	0.691
YER077C	YFL024C	YAL018C	-1.81078	-0.69082
YNL142W	YOR213C	YAL023C	1.33925	0.69077
YBR089W	YHR125W	YAL020C	-1.60064	-0.69071
YCL069W	YML110C	YAL019W	-1.72251	-0.69064
YJR162C	YLR021W	YAL022C	-1.83771	-0.69059
YIL072W	YPL212C	YAL005C	1.37947	0.69032
YJR020W	YOR233W	YAL020C	1.80968	0.6902
YDL185W	YDR314C	YAL001C	1.77529	0.69018
YDR360W	YPL215W	YAL018C	-1.81859	-0.69008
YNL194C	YNL303W	YAL013W	-1.91225	-0.69004
YGL223C	YLR272C	YAL021C	1.65266	0.69
YOR269W	YOR313C	YAL002W	-1.18783	-0.68988
YGL088W	YML030W	YAL008W	-1.63676	-0.6898
