# Supplementary material for: An efficient algorithm to explore liquid association on a genome-wide scale
Source: BMC Bioinformatics. 2014 Nov 28;15(1):371. doi: 10.1186/s12859-014-0371-5 (PMC4255454; doi:10.1186/s12859-014-0371-5)
Supplement: Additional file 4 — A list of the top 100 triplets reported by the fastLA algorithm using the yeast data set following cdc15-based synchronization. [file 12859_2014_371_MOESM4_ESM.csv]

X1 or X2	X2 or X1	X3	rhodiff	MLA value
YDR239C	YGL157W	YAL013W	-1.32308	-0.81963
YHL022C	YOL102C	YAL013W	1.4466	0.79607
YGL033W	YHL022C	YAL013W	1.99998	0.79286
YBR154C	YMR127C	YAL011W	1.431	0.78688
YGL157W	YNL173C	YAL013W	1.97674	0.78328
YMR122C	YNL302C	YAL013W	-1.44316	0.7824
YHL042W	YPL188W	YAL013W	2	0.7824
YFR054C	YPL188W	YAL007C	-2	-0.7824
YOL145C	YPL263C	YAL004W	1.99996	0.78237
YMR117C	YNL302C	YAL004W	-1.92582	-0.78213
YDR285W	YNL205C	YAL004W	-1.54805	0.78167
YLR366W	YPL191C	YAL013W	1.50927	0.78159
YBR154C	YMR127C	YAL007C	1.15475	0.78155
YGL033W	YPL191C	YAL004W	1.13675	0.78155
YHR155W	YPL188W	YAL013W	2	0.78141
YNL200C	YPL191C	YAL007C	-1.97343	0.78103
YMR117C	YOR267C	YAL007C	2	0.78073
YOL145C	YPL191C	YAL004W	1.99725	0.78025
YDR248C	YPL263C	YAL011W	2	0.77954
YPL070W	YPL141C	YAL013W	1.99612	0.77937
YGL033W	YOR267C	YAL007C	1.63813	0.77935
YGL033W	YNL302C	YAL007C	-1.92517	-0.77915
YDR331W	YMR127C	YAL013W	-2	-0.77899
YMR073C	YMR262W	YAL007C	-2	-0.77847
YHR189W	YNL200C	YAL002W	-2	-0.77843
YHR189W	YNL200C	YAL011W	-1.24936	-0.77843
YHR189W	YPL175W	YAL004W	-2	0.77831
YLR366W	YOR267C	YAL013W	-1.58251	-0.77688
YMR122C	YOR267C	YAL004W	-1.99159	-0.77583
YMR117C	YPL191C	YAL007C	2	0.7756
YNL205C	YPL159C	YAL002W	2	0.77505
YMR122C	YPL263C	YAL011W	2	0.77491
YBR270C	YOL145C	YAL004W	1.98946	0.77415
YDR285W	YPL267W	YAL007C	-1.07451	0.77375
YBR154C	YMR117C	YAL013W	-1.51031	-0.7723
YMR122C	YPL263C	YAL013W	-1.60226	0.77219
YNL302C	YOR005C	YAL007C	-1.64056	-0.77218
YPL191C	YPL267W	YAL013W	-1.3305	-0.77206
YMR131C	YOL085C	YAL013W	1.98582	0.7713
YDR331W	YNL200C	YAL013W	-2	-0.77125
YJR094C	YPL188W	YAL013W	2	0.7707
YMR075W	YMR131C	YAL013W	2	0.7703
YHL022C	YMR257C	YAL013W	1.67331	0.77013
YMR122C	YOR267C	YAL007C	1.99159	0.76859
YMR122C	YPL263C	YAL004W	1.98156	0.76797
YGL033W	YOR267C	YAL011W	1.69683	0.76671
YMR127C	YPL183C	YAL011W	1.44396	0.76413
YDR278C	YHL022C	YAL013W	1.96139	0.76318
YBR270C	YOL145C	YAL011W	1.91324	0.76306
YPL070W	YPL141C	YAL004W	1.23987	0.7627
YNL302C	YOL145C	YAL004W	1.97428	0.76228
YDR331W	YPL175W	YAL007C	-1.34418	-0.76227
YFR054C	YPL188W	YAL013W	1.95248	0.76035
YMR131C	YPL141C	YAL013W	1.97151	0.76011
YDR248C	YDR331W	YAL013W	-1.96585	-0.75569
YBR270C	YOL145C	YAL002W	2	0.75502
YGL033W	YPL191C	YAL011W	1.8131	0.75497
YOL085C	YPL188W	YAL007C	-2	-0.75277
YBR270C	YNL205C	YAL004W	1.95591	0.7479
YBR270C	YDR248C	YAL004W	1.95384	0.74629
YOR267C	YPL267W	YAL013W	1.94302	0.74092
YDR331W	YPL175W	YAL004W	1.34418	-0.74029
YDR278C	YPL183C	YAL013W	1.49359	0.73998
YHR189W	YOR342C	YAL011W	1.68067	0.73872
YDR248C	YDR285W	YAL007C	2	0.73863
YDR331W	YLR119W	YAL013W	-1.46699	0.73649
YPL070W	YPL191C	YAL004W	-1.04246	-0.73572
YPL070W	YPL191C	YAL013W	-2	-0.73572
YGL263W	YPL188W	YAL007C	-2	-0.7352
YMR324C	YPL188W	YAL007C	-2	-0.73469
YOR005C	YPL191C	YAL011W	1.59487	0.73233
YHR189W	YOR342C	YAL002W	1.11011	0.73094
YHR189W	YOR342C	YAL007C	1.11011	0.73094
YNL205C	YPL183C	YAL004W	2	0.73054
YLR465C	YPL188W	YAL007C	-1.45651	-0.73033
YMR077C	YPL188W	YAL013W	1.93296	0.72995
YAL035C-A	YMR262W	YAL013W	2	0.72837
YLR366W	YPL191C	YAL011W	1.48361	0.72379
YOL145C	YPL013C	YAL004W	2	0.72337
YLR119W	YNL302C	YAL004W	1.9241	0.72302
YMR131C	YOL160W	YAL011W	-2	-0.72286
YIL155C	YMR078C	YAL011W	1.95999	0.72107
YLR119W	YPL013C	YAL004W	2	0.71964
YDR536W	YPL188W	YAL013W	1.91524	0.71609
YLR415C	YMR197C	YAL011W	1.85284	0.71511
YIL160C	YLR465C	YAL018C	-1.40204	-0.71472
YKL136W	YPL263C	YAL018C	1.82217	0.71461
YDR532C	YPL188W	YAL007C	-2	-0.71364
YGR205W	YNR035C	YAL011W	1.91935	0.71311
YCR103C	YML093W	YAL020C	-1.65502	-0.713
YER040W	YGL098W	YAL002W	-1.69678	-0.71299
YFL026W	YMR075W	YAL016W	-1.7632	-0.71249
YDL126C	YNL175C	YAL014C	-1.83654	-0.71228
YIL160C	YLR465C	YAL010C	-1.85228	-0.71212
YPL191C	YPL197C	YAL018C	1.77042	0.71192
YMR117C	YNL291C	YAL011W	-1.91272	-0.71126
YLR183C	YMR196W	YAL013W	-1.82054	-0.71108
YOR267C	YPL175W	YAL004W	-1.90877	-0.71102
YBR072W	YLR015W	YAL011W	1.88928	0.71061
YDL170W	YKL106W	YAL007C	1.84643	0.70991
