# Supplementary material for: An efficient algorithm to explore liquid association on a genome-wide scale
Source: BMC Bioinformatics. 2014 Nov 28;15(1):371. doi: 10.1186/s12859-014-0371-5 (PMC4255454; doi:10.1186/s12859-014-0371-5)
Supplement: Additional file 5 — A list of the top 100 triplets reported by the fastLA algorithm using the yeast data set following cdc28-based synchronization. [file 12859_2014_371_MOESM5_ESM.csv]

X1 or X2	X2 or X1	X3	rhodiff	MLA value
YHR217C	YLR255C	YAL008W	-1.13824	-0.88268
YER119C-A	YLL065W	YAL008W	1.79936	0.8007
YLL065W	YLR142W	YAL008W	1.81539	0.79317
YER081W	YLL065W	YAL008W	-1.24495	-0.79085
YLL065W	YNR001C	YAL008W	1.89672	0.79082
YEL035C	YLL065W	YAL008W	-1.48288	-0.79031
YDR102C	YKR034W	YAL008W	-1.53533	-0.789
YDL031W	YLL065W	YAL008W	-1.81405	-0.78612
YBL108W	YML118W	YAL011W	1.85781	-0.7824
YBL044W	YKR034W	YAL008W	1.82183	0.77662
YJL164C	YLL065W	YAL008W	1.41162	0.76606
YDR215C	YLR162W	YAL008W	1.93787	0.76489
YLL065W	YML118W	YAL002W	1.8093	0.76331
YBL108W	YMR323W	YAL008W	-1.16879	-0.76326
YJR128W	YLR162W	YAL017W	1.87515	0.76075
YER119C-A	YHR217C	YAL008W	1.74371	0.75983
YHR217C	YKR077W	YAL008W	-1.3877	-0.75704
YHR217C	YJR128W	YAL008W	1.96488	0.75492
YML118W	YNL318C	YAL002W	1.55317	0.75445
YAL065C	YBL012C	YAL016W	-1.9458	-0.75169
YDL127W	YHR217C	YAL008W	1.1834	-0.75076
YLL065W	YML118W	YAL009W	1.35224	0.74904
YHR217C	YOR349W	YAL008W	-1.97844	-0.73946
YHL045W	YPL171C	YAL014C	1.91611	0.73756
YJL153C	YLL030C	YAL008W	-1.36127	0.73688
YJR128W	YNL318C	YAL017W	-1.59933	-0.73315
YHL045W	YNL318C	YAL014C	1.68349	0.72971
YHR217C	YIL102C	YAL008W	-1.18244	-0.72365
YLR420W	YNL231C	YAL010C	-1.85815	-0.72303
YCLX10C	YJL020C	YAL002W	-1.87935	-0.72215
YJL153C	YML118W	YAL011W	-1.9954	-0.72212
YDR254W	YOL156W	YAL016W	1.76295	0.72082
YDL015C	YJR154W	YAL001C	1.3792	0.72073
YGR291C	YLR162W	YAL016W	1.91975	0.71961
YBR118W	YNR008W	YAL016W	-1.36714	-0.7191
YCL021W	YPR164W	YAL017W	1.80318	0.71838
YGL030W	YKL167C	YAL003W	1.71871	0.71775
YHR139C-A	YOL118C	YAL007C	1.93984	0.71771
YLR034C	YMR267W	YAL014C	-1.91191	-0.71756
YDR025W	YHR207C	YAL011W	1.97969	0.717
YBL005W	YGR161C	YAL004W	-1.71737	-0.71692
YPR090W	YPR170C	YAL017W	-1.94186	-0.71565
YDR514C	YNL271C	YAL005C	-1.72945	-0.71495
YGL032C	YML093W	YAL001C	1.57552	0.71491
YGL219C	YKL127W	YAL014C	1.55662	0.71485
YER066C-A	YIR006C	YAL016W	1.79209	0.71478
YDL171C	YDR361C	YAL010C	1.96294	0.71464
YGL028C	YKL159C	YAL017W	-1.5159	-0.71457
YBL094C	YCL006C	YAL013W	1.82539	0.71441
YBR214W	YEL006W	YAL014C	-1.9732	-0.71439
YNL199C	YOR309C	YAL014C	-1.91913	-0.71433
YGR125W	YLR020C	YAL009W	1.86826	0.71433
YHR003C	YNL172W	YAL018C	-1.87176	-0.71425
YJL050W	YMR308C	YAL009W	1.4364	0.71409
YJL158C	YJR157W	YAL016W	1.67907	0.71399
YDR165W	YJL177W	YAL016W	-1.05606	-0.71397
YDL163W	YGR291C	YAL008W	2	0.71378
YLR424W	YOR015W	YAL013W	-1.96741	-0.71365
YDR524C	YOL113W	YAL014C	-1.97524	-0.71342
YDL051W	YIL161W	YAL010C	1.96432	0.71339
YGL211W	YKR058W	YAL014C	1.97215	0.71331
YKL082C	YKL193C	YAL016W	-1.09669	-0.7132
YIR037W	YJL197W	YAL014C	1.97599	0.7132
YCR010C	YJL011C	YAL017W	-1.45879	-0.71311
YGL084C	YKR016W	YAL017W	-1.96875	-0.7131
YDR496C	YGR027C	YAL004W	1.89447	0.71307
YDR353W	YNL250W	YAL002W	-1.42638	-0.713
YLR377C	YOR006C	YAL001C	1.20149	0.71297
YHR152W	YOR222W	YAL004W	1.98451	0.71295
YHL036W	YIL101C	YAL017W	-1.88743	-0.71277
YGL210W	YLR001C	YAL004W	-1.98115	-0.71275
YCLX09W	YCR002C	YAL017W	-1.90452	-0.71273
YCL020W	YML095C	YAL015C	1.96653	0.71267
YML023C	YMR010W	YAL005C	-1.95775	-0.71244
YOL079W	YOR338W	YAL014C	1.84019	0.71242
YGL066W	YOL080C	YAL013W	1.91887	0.71237
YKL116C	YLR005W	YAL005C	-1.72392	-0.71219
YDL215C	YFR050C	YAL009W	1.74123	0.71213
YJL006C	YJL114W	YAL001C	1.83767	0.71201
YGL172W	YMR308C	YAL017W	-1.1232	-0.712
YKR053C	YLR422W	YAL005C	-1.74056	-0.71177
YAL027W	YJL214W	YAL016W	-1.9243	-0.71168
YOR207C	YPR001W	YAL004W	-1.83098	-0.71163
YDR176W	YKR004C	YAL007C	1.96409	0.7116
YCR015C	YNR001C	YAL004W	1.38867	0.7116
YDR013W	YNL127W	YAL009W	1.88923	0.71152
YDL166C	YDR502C	YAL010C	1.83983	0.7115
YDR145W	YPR037C	YAL013W	-1.95831	-0.71142
YKR091W	YPR171W	YAL013W	-1.9121	-0.71134
YGR256W	YOR289W	YAL001C	-1.73605	-0.71121
YBR295W	YLL047W	YAL010C	1.25253	0.71113
YCR003W	YDR378C	YAL004W	-1.20778	-0.71112
YER108C	YGL104C	YAL004W	-1.50734	-0.71107
YGL191W	YMR047C	YAL007C	1.9219	0.71092
YBR021W	YDL046W	YAL017W	-1.92394	-0.71084
YGL034C	YNL058C	YAL009W	1.26692	0.7108
YFR036W	YPL055C	YAL013W	1.87967	0.71075
YER085C	YMR068W	YAL011W	-1.95925	-0.7107
YDR006C	YKL072W	YAL002W	-1.82551	-0.71069
YGL176C	YML095C	YAL009W	-1.84383	-0.71068
