# Supplementary material for: An efficient algorithm to explore liquid association on a genome-wide scale
Source: BMC Bioinformatics. 2014 Nov 28;15(1):371. doi: 10.1186/s12859-014-0371-5 (PMC4255454; doi:10.1186/s12859-014-0371-5)
Supplement: Additional file 6 — A list of the top 100 triplets reported by the fastLA algorithm using the yeast data set following elutriation synchronization. [file 12859_2014_371_MOESM6_ESM.csv]

X1 or X2	X2 or X1	X3	rhodiff	MLA value
YDL178W	YDR291W	YAL012W	1.52278	0.7238
YIL099W	YNL221C	YAL012W	-1.5047	-0.72247
YNL092W	YPR057W	YAL012W	-1.26057	-0.72206
YAL010C	YKL083W	YAL013W	-1.73662	-0.72105
YAL018C	YDR217C	YAL012W	-1.89496	-0.72092
YGL184C	YGL237C	YAL012W	1.54791	0.72072
YFR051C	YNL034W	YAL012W	1.6767	0.72057
YBR012W-B	YBR131W	YAL012W	-1.92227	-0.72048
YLR046C	YML053C	YAL012W	1.65668	0.72031
YDR207C	YGR189C	YAL012W	1.97445	0.72029
YKL181W	YNL277W	YAL012W	-1.98508	-0.72028
YDR175C	YNL053W	YAL012W	1.6827	0.72019
YGL153W	YNL276C	YAL012W	1.23028	0.72007
YDL121C	YJL179W	YAL012W	-1.21181	-0.72006
YGL130W	YMR016C	YAL005C	1.43338	0.71998
YGL065C	YOR349W	YAL012W	-1.95668	-0.71996
YDR420W	YNR003C	YAL008W	-1.94496	-0.7192
YDL034W	YMR263W	YAL008W	1.72336	0.71913
YNL282W	YOL160W	YAL013W	-1.74171	-0.71912
YCRX05W	YDR396W	YAL012W	-1.10706	-0.71903
YFL032W	YNL053W	YAL012W	1.95289	0.71868
YDR121W	YDR532C	YAL005C	1.91172	0.71859
YKR088C	YLR248W	YAL012W	-1.97819	-0.71848
YDL190C	YKL173W	YAL012W	1.94891	0.71845
YIL166C	YLR104W	YAL012W	-1.97954	-0.71843
YKR090W	YMR158W	YAL012W	1.97508	0.71837
YDL094C	YPR027C	YAL011W	-1.96606	-0.71832
YLR011W	YNL233W	YAL012W	-1.43287	-0.71818
YNL277W	YOL097C	YAL012W	-1.95953	-0.71818
YOR163W	YPL056C	YAL001C	1.97211	0.71802
YKR035C	YOL142W	YAL012W	-1.02149	-0.71801
YML023C	YOL101C	YAL012W	-1.35493	-0.718
YER143W	YKR093W	YAL010C	-1.18	-0.71794
YJL127C	YML034W	YAL012W	1.53535	0.71777
YJR117W	YKR016W	YAL012W	-1.9644	-0.71773
YCR104W	YIL056W	YAL012W	-1.27744	-0.71755
YDL154W	YGR158C	YAL009W	-1.78056	-0.71708
YJL193W	YKR075C	YAL008W	-1.87963	-0.71705
YDR068W	YLR437C	YAL012W	1.58629	0.71703
YKL008C	YKL127W	YAL015C	1.2588	0.71703
YLR348C	YOR017W	YAL012W	-1.23478	-0.71701
YNL277W	YOL035C	YAL012W	-1.46893	-0.71699
YBR143C	YIR004W	YAL007C	1.6945	0.71698
YML106W	YPL025C	YAL001C	-1.24001	-0.71641
YHR100C	YLR056W	YAL012W	-1.9605	-0.71631
YAL010C	YDR520C	YAL015C	1.67439	0.71611
YJR133W	YKL083W	YAL003W	1.34859	0.71606
YMR129W	YOL110W	YAL011W	-1.94499	-0.71604
YEL021W	YMR267W	YAL014C	1.89562	0.71588
YAL038W	YOR092W	YAL012W	-1.26503	-0.71584
YER012W	YHL005C	YAL012W	-1.20241	-0.71573
YDR118W	YKL174C	YAL012W	-1.16358	-0.71568
YDR191W	YGR246C	YAL012W	1.54647	0.71565
YGR218W	YLR144C	YAL004W	-1.97721	-0.71555
YKL074C	YOR031W	YAL005C	-1.67132	-0.71554
YAL010C	YHR095W	YAL015C	-1.68139	-0.71551
YEL016C	YNL267W	YAL012W	-1.33137	-0.71549
YDR064W	YNL185C	YAL012W	1.35392	0.71543
YBL011W	YJR112W	YAL008W	1.94854	0.71535
YDL196W	YGR008C	YAL004W	-1.60802	-0.71515
YDR356W	YJR113C	YAL012W	1.01617	0.71507
YFL016C	YPL138C	YAL015C	-1.86193	-0.71483
YNL051W	YOL114C	YAL012W	-1.94493	-0.71464
YNL034W	YPR084W	YAL012W	-1.78768	-0.71447
YBL070C	YOL135C	YAL010C	1.86575	0.71447
YKL016C	YOR083W	YAL010C	1.47105	0.71436
YIL047C	YLL047W	YAL015C	1.10939	0.71424
YBL060W	YGL068W	YAL012W	1.82587	0.71423
YDL018C	YHL043W	YAL008W	-1.84768	-0.7142
YBR109C	YLR027C	YAL005C	1.81694	0.71412
YGR285C	YLR096W	YAL005C	-1.69586	-0.71402
YBL085W	YKL184W	YAL008W	-1.88552	-0.714
YDR112W	YLR387C	YAL012W	-1.474	-0.71399
YJL115W	YNL277W	YAL012W	-1.96333	-0.71399
YDL198C	YOR137C	YAL012W	1.96866	0.71398
YIL164C	YJR161C	YAL008W	-1.90966	-0.71397
YBL071C	YDR420W	YAL008W	-1.27441	-0.71395
YNL046W	YNR012W	YAL012W	1.86369	0.7139
YDR191W	YNR008W	YAL012W	1.91789	0.71385
YDL192W	YJL032W	YAL012W	-1.10231	-0.71381
YLR250W	YNL035C	YAL012W	1.60697	0.71375
YFL034W	YLR336C	YAL015C	-1.97232	-0.71375
YNL314W	YOR019W	YAL011W	1.64556	0.71374
YGR289C	YPL187W	YAL008W	1.65133	0.71373
YAL059W	YJL202C	YAL009W	-1.80792	-0.71371
YDR270W	YKR047W	YAL001C	1.8931	0.71371
YHR011W	YPR103W	YAL009W	-1.98443	-0.71365
YER056C	YOR314W	YAL012W	1.19046	0.71364
YDR261C	YOL143C	YAL014C	1.89258	0.71352
YKL156W	YOR235W	YAL009W	-1.90389	-0.71351
YHR084W	YPL180W	YAL007C	1.34052	0.7135
YJR086W	YPL236C	YAL012W	-1.94833	-0.71334
YDR079W	YLL018C	YAL012W	1.7469	0.71331
YGR274C	YKL107W	YAL012W	-1.82527	-0.71331
YCL049C	YNR045W	YAL015C	1.95648	0.71329
YGL262W	YNL264C	YAL012W	1.26824	0.71324
YDR473C	YLR259C	YAL012W	1.44051	0.71322
YGR084C	YGR119C	YAL002W	1.69811	0.71311
YDL121C	YML060W	YAL002W	1.70215	0.71305
YGL191W	YIR001C	YAL011W	1.71979	0.71304
