# Supplementary material for: An efficient algorithm to explore liquid association on a genome-wide scale
Source: BMC Bioinformatics. 2014 Nov 28;15(1):371. doi: 10.1186/s12859-014-0371-5 (PMC4255454; doi:10.1186/s12859-014-0371-5)
Supplement: Additional file 7 — 10 gene triplets among the top 342 triplets with p value < 10 − 8 that show transcription factor specificities. [file 12859_2014_371_MOESM7_ESM.txt]

Systematic.Name	Gene.Name	Is.a.Complex.	DBD	Dubious.	Shown.DNA.binding.	X.Motifs.in.Collection	Rank	X1.or.X2	X2.or.X1	est..rho1.rho0	MLA	estimates	san.se	wald	p.value	Model.type
YMR016C	SOK2	n	APSES		1	7	52	YHL021C	YOR212W	-1.3772921	-0.4802654	-1.4963799223	0.2447845009	37.3693817636	9.77e-10	FALSE
YER130C	COM2	n	C2H2 ZF,C2H2 ZF		1	6	73	YDR509W	YNL314W	-1.2523432	-0.437621	-1.3941679577	0.2304191205	36.6094466838	1.44e-09	FALSE
YER148W	SPT15	n	TBP		1	5	86	YBR124W	YPR113W	-1.3859284	-0.4889952	-1.3973129663	0.2332041866	35.9016734655	2.08e-09	FALSE
YDR213W	UPC2	n	Zinc cluster		1	6	169	YDR087C	YGR226C	1.4161166	0.4866723	1.7259957411	0.2947334332	34.2941966235	4.74e-09	FALSE
YLR278C		n	Zinc cluster		1	4	196	YJR047C	YNL303W	-1.1435784	-0.4275622	-1.7226907591	0.2954480532	33.9979227511	5.52e-09	FALSE
YDR146C	SWI5	n	C2H2 ZF,C2H2 ZF,C2H2 ZF		1	10	244	YGL250W	YHL006C	1.0803551	0.4558535	1.4136184063	0.2440497102	33.5511793057	6.94e-09	FALSE
YGL254W	FZF1	n	C2H2 ZF		1	6	251	YGL188C	YHL002W	-1.1229817	-0.4212429	-1.2662115875	0.2187969236	33.4911564846	7.16e-09	FALSE
YML113W	DAT1	n			1	3	311	YCL063W	YHR120W	-1.2380578	-0.4407112	-1.5117315249	0.2628365042	33.0809501383	8.84e-09	FALSE
YCR018C	SRD1	n	GATA		1	6	312	YLR119W	YOL136C	1.1406587	0.4209857	1.1845507815	0.2059868618	33.0695530282	8.89e-09	FALSE
YNL314W	DAL82	n	Unknown-DNA-binding		1	8	334	YBR012W-B	YIL069C	-1.1991015	-0.4120055	-1.3793818147	0.2405218425	32.88970273	9.75e-09	FALSE
