# Supplementary material for: An efficient algorithm to explore liquid association on a genome-wide scale
Source: BMC Bioinformatics. 2014 Nov 28;15(1):371. doi: 10.1186/s12859-014-0371-5 (PMC4255454; doi:10.1186/s12859-014-0371-5)
Supplement: Additional file 8 — Enriched GO biological process categories for X 3 controller gene in the top triplets with significant MLA values. [file 12859_2014_371_MOESM8_ESM.txt]

GOBPID	Pvalue	OddsRatio	ExpCount	Count	Size	Term
GO:1901137	0.00638011842769797	1.94472837776506	11.7432327919567	21	208	carbohydrate derivative biosynthetic process
GO:0016072	0.00674902931290805	1.87341396582718	13.3240525908739	23	236	rRNA metabolic process
GO:0005979	0.00806584060960147	10.121107266436	0.451662799690642	3	8	regulation of glycogen biosynthetic process
GO:0018202	0.00806584060960147	10.121107266436	0.451662799690642	3	8	peptidyl-histidine modification
GO:0051180	0.00806584060960147	10.121107266436	0.451662799690642	3	8	vitamin transport
GO:0001402	0.0115985939952734	8.43252595155709	0.508120649651972	3	9	signal transduction involved in filamentous growth
GO:0015986	0.0115985939952734	8.43252595155709	0.508120649651972	3	9	ATP synthesis coupled proton transport
GO:0032885	0.0115985939952734	8.43252595155709	0.508120649651972	3	9	regulation of polysaccharide biosynthetic process
GO:0072348	0.019666034065908	4.50462962962963	1.07269914926527	4	19	sulfur compound transport
GO:0043269	0.0209462163276229	6.32179930795848	0.621036349574633	3	11	regulation of ion transport
GO:0006506	0.0215246453847477	3.52497096399535	1.63727764887858	5	29	GPI anchor biosynthetic process
GO:0009303	0.0215246453847477	3.52497096399535	1.63727764887858	5	29	rRNA transcription
GO:0000462	0.0221091736174454	2.24150802538261	4.8553750966744	10	86	maturation of SSU-rRNA from tricistronic rRNA transcript (SSU-rRNA, 5.8S rRNA, LSU-rRNA)
GO:0016579	0.0235183867309493	4.22222222222222	1.1291569992266	4	20	protein deubiquitination
GO:0000479	0.0260503376863667	2.9040959040959	2.31477184841454	6	41	endonucleolytic cleavage of tricistronic rRNA transcript (SSU-rRNA, 5.8S rRNA, LSU-rRNA)
GO:0032889	0.02678407007929	5.61822376009227	0.677494199535963	3	12	regulation of vacuole fusion, non-autophagic
GO:0005977	0.0281053206633148	3.25247922808898	1.75019334880124	5	31	glycogen metabolic process
GO:0090502	0.0290036130787587	2.82284382284382	2.37122969837587	6	42	RNA phosphodiester bond hydrolysis, endonucleolytic
GO:0034470	0.0329795527274642	1.54140505903935	17.8971384377417	26	317	ncRNA processing
GO:0042254	0.0329795527274642	1.54140505903935	17.8971384377417	26	317	ribosome biogenesis
GO:0015991	0.0333971365035623	5.05536332179931	0.733952049497293	3	13	ATP hydrolysis coupled proton transport
GO:0034637	0.0398872578004556	2.37263157894737	3.21809744779582	7	57	cellular carbohydrate biosynthetic process
GO:1901293	0.0401540213032121	1.93025644788495	6.09744779582367	11	108	nucleoside phosphate biosynthetic process
GO:0046173	0.0407747684498641	4.59484114501416	0.790409899458623	3	14	polyol biosynthetic process
GO:0007119	0.0409643233847058	8.40689655172414	0.338747099767981	2	6	budding cell isotropic bud growth
GO:0017183	0.0409643233847058	8.40689655172414	0.338747099767981	2	6	peptidyl-diphthamide biosynthetic process from peptidyl-histidine
GO:0006664	0.0447647376649205	2.81649245063879	1.97602474864656	5	35	glycolipid metabolic process
GO:0000028	0.0488997467885548	4.21107266435986	0.846867749419954	3	15	ribosomal small subunit assembly
