# Supplementary material for: An efficient algorithm to explore liquid association on a genome-wide scale
Source: BMC Bioinformatics. 2014 Nov 28;15(1):371. doi: 10.1186/s12859-014-0371-5 (PMC4255454; doi:10.1186/s12859-014-0371-5)
Supplement: Additional file 9 — Enriched GO cellular component categories for X 3 controller gene in the top triplets with significant MLA values. [file 12859_2014_371_MOESM9_ESM.txt]

GOCCID	Pvalue	OddsRatio	ExpCount	Count	Size	Term
GO:0005935	0.0032862940673089	2.27673009161381	8.24284609435422	17	146	cellular bud neck
GO:0005753	0.0115985939952734	8.43252595155709	0.508120649651972	3	9	mitochondrial proton-transporting ATP synthase complex
GO:0000502	0.0121315315743532	3.12963988919668	2.54060324825986	7	45	proteasome complex
GO:0005730	0.0185916911333833	1.69002610139998	14.5661252900232	23	258	nucleolus
GO:0030684	0.0216863003320225	1.94765163478973	7.73472544470224	14	137	preribosome
GO:0043228	0.0267118257625573	1.32330623306233	62.1600928074246	76	1101	non-membrane-bounded organelle
GO:0016469	0.0277972146818903	3.97303921568627	1.18561484918794	4	21	proton-transporting two-sector ATPase complex
GO:0005824	0.028354763147105	11.2114942528736	0.282289249806651	2	5	outer plaque of spindle pole body
GO:0030897	0.028354763147105	11.2114942528736	0.282289249806651	2	5	HOPS complex
GO:0005736	0.0333971365035623	5.05536332179931	0.733952049497293	3	13	DNA-directed RNA polymerase I complex
GO:0000812	0.0407747684498641	4.59484114501416	0.790409899458623	3	14	Swr1 complex
GO:0015935	0.0459809539254709	2.03745583038869	4.74245939675174	9	84	small ribosomal subunit
