# Supplementary material for: An efficient algorithm to explore liquid association on a genome-wide scale
Source: BMC Bioinformatics. 2014 Nov 28;15(1):371. doi: 10.1186/s12859-014-0371-5 (PMC4255454; doi:10.1186/s12859-014-0371-5)
Supplement: Additional file 10 — Enriched GO molecular process categories for X 3 controller gene in the top triplets with significant MLA values. [file 12859_2014_371_MOESM10_ESM.txt]

GOMFID	Pvalue	OddsRatio	ExpCount	Count	Size	Term
GO:0046933	0.000581476103505035	16.9305555555556	0.451662799690642	4	8	proton-transporting ATP synthase activity, rotational mechanism
GO:0000030	0.00833068533201483	3.4	2.37122969837587	7	42	mannosyltransferase activity
GO:0004871	0.01527609809042	2.9719298245614	2.65351894818252	7	47	signal transducer activity
GO:0004843	0.0162299030275857	4.82738095238095	1.01624129930394	4	18	ubiquitin-specific protease activity
GO:0019901	0.0235183867309493	4.22222222222222	1.1291569992266	4	20	protein kinase binding
GO:0046961	0.0235183867309493	4.22222222222222	1.1291569992266	4	20	proton-transporting ATPase activity, rotational mechanism
GO:0004707	0.028354763147105	11.2114942528736	0.282289249806651	2	5	MAP kinase activity
GO:0030695	0.0313810732014461	2.10095438227826	5.13766434648105	10	91	GTPase regulator activity
GO:0015293	0.0407747684498641	4.59484114501416	0.790409899458623	3	14	symporter activity
GO:0016755	0.0409643233847058	8.40689655172414	0.338747099767981	2	6	transferase activity, transferring amino-acyl groups
GO:0051183	0.0409643233847058	8.40689655172414	0.338747099767981	2	6	vitamin transporter activity
GO:0015932	0.0432551153937872	3.375	1.35498839907193	4	24	nucleobase-containing compound transmembrane transporter activity
