# Supplementary material for: An efficient algorithm to explore liquid association on a genome-wide scale
Source: BMC Bioinformatics. 2014 Nov 28;15(1):371. doi: 10.1186/s12859-014-0371-5 (PMC4255454; doi:10.1186/s12859-014-0371-5)
Supplement: Additional file 11 — Enriched GO biological process categories for genes in the top triplets with significant MLA values. [file 12859_2014_371_MOESM11_ESM.txt]

GOBPID	Pvalue	OddsRatio	ExpCount	Count	Size	Term
GO:0006335	0.0027175112997174	21.3906633906634	0.790796597061098	4	5	DNA replication-dependent nucleosome assembly
GO:0006096	0.00437063662545796	3.10995891215026	4.74477958236659	11	30	glycolysis
GO:0009071	0.00713127545902419	10.6928746928747	0.948955916473318	4	6	serine family amino acid catabolic process
GO:0000266	0.0145678614525601	7.12694512694513	1.10711523588554	4	7	mitochondrial fission
GO:0015677	0.0145678614525601	7.12694512694513	1.10711523588554	4	7	copper ion import
GO:0042938	0.0145678614525601	7.12694512694513	1.10711523588554	4	7	dipeptide transport
GO:0009205	0.0194616052213424	1.59398559932232	21.5096674400619	31	136	purine ribonucleoside triphosphate metabolic process
GO:0071470	0.0217748249137711	2.43699369936994	5.06109822119103	10	32	cellular response to osmotic stress
GO:0001079	0.0255308866028564	5.34398034398034	1.26527455529776	4	8	nitrogen catabolite regulation of transcription from RNA polymerase II promoter
GO:0051180	0.0255308866028564	5.34398034398034	1.26527455529776	4	8	vitamin transport
GO:0006184	0.0281813030033193	1.76133960554141	12.1782675947409	19	77	GTP catabolic process
GO:0006446	0.0284066428629122	2.88219671820165	3.16318638824439	7	20	regulation of translational initiation
GO:0032889	0.0294063825659143	3.81918819188192	1.89791183294664	5	12	regulation of vacuole fusion, non-autophagic
GO:0000154	0.02971974814673	3.20985221674877	2.53054911059551	6	16	rRNA modification
GO:0006000	0.030700234503568	8.00981595092025	0.790796597061098	3	5	fructose metabolic process
GO:0034497	0.030700234503568	8.00981595092025	0.790796597061098	3	5	protein localization to pre-autophagosomal structure
GO:0019320	0.0322617570490467	1.92658502359995	8.38244392884764	14	53	hexose catabolic process
GO:0034220	0.0353977753198239	1.70610623170222	12.4688588007737	19	79	ion transmembrane transport
GO:0010608	0.0358741446824603	1.54692417354816	19.1372776488786	27	121	posttranscriptional regulation of gene expression
GO:0009203	0.037072157901955	1.55533108866442	18.3464810518175	26	116	ribonucleoside triphosphate catabolic process
GO:0015992	0.0372791956571209	2.29542645241038	4.74477958236659	9	30	proton transport
GO:0006493	0.0399606989663311	2.91737572772056	2.68870843000773	6	17	protein O-linked glycosylation
GO:0042026	0.0399606989663311	2.91737572772056	2.68870843000773	6	17	protein refolding
GO:0001402	0.0403067686799405	4.27420147420147	1.42343387470998	4	9	signal transduction involved in filamentous growth
GO:0009261	0.0407859676127998	1.53787878787879	18.5046403712297	26	117	ribonucleotide catabolic process
GO:0046130	0.0407859676127998	1.53787878787879	18.5046403712297	26	117	purine ribonucleoside catabolic process
GO:0009150	0.0409371226823643	1.44097374552758	26.2544470224285	35	166	purine ribonucleotide metabolic process
GO:0015991	0.0417192694743502	3.3410209102091	2.05607115235886	5	13	ATP hydrolysis coupled proton transport
GO:0046889	0.0417192694743502	3.3410209102091	2.05607115235886	5	13	positive regulation of lipid biosynthetic process
GO:0031505	0.0438531496231568	1.48736797634136	21.1933488012374	29	134	fungal-type cell wall organization
GO:0045229	0.0438531496231568	1.48736797634136	21.1933488012374	29	134	external encapsulating structure organization
GO:0009146	0.0447689818115865	1.52080588493632	18.6627996906419	26	118	purine nucleoside triphosphate catabolic process
GO:0015672	0.0459142743259658	2.51255195344971	3.46129910540646	7	22	monovalent inorganic cation transport
GO:1901135	0.0473783210163893	1.27526441306063	58.9934261407579	71	373	carbohydrate derivative metabolic process
GO:0019216	0.0476409469028578	2.06016755521706	5.69373549883991	10	36	regulation of lipid metabolic process
