# Supplementary material for: An efficient algorithm to explore liquid association on a genome-wide scale
Source: BMC Bioinformatics. 2014 Nov 28;15(1):371. doi: 10.1186/s12859-014-0371-5 (PMC4255454; doi:10.1186/s12859-014-0371-5)
Supplement: Additional file 12 — Enriched GO cellular component categories for genes in the top triplets with significant MLA values. [file 12859_2014_371_MOESM12_ESM.txt]

GOCCID	Pvalue	OddsRatio	ExpCount	Count	Size	Term
GO:0005730	0.0100618771069152	1.47399105165635	40.8051044083527	55	258	nucleolus
GO:0005763	0.0136378797322378	2.68193069306931	4.74477958236659	10	30	mitochondrial small ribosomal subunit
GO:0005886	0.0256729544386539	1.33410724263502	55.3942722636328	69	353	plasma membrane
GO:0005768	0.0305433829267065	1.54772929764459	20.5607115235886	29	130	endosome
GO:0005851	0.030700234503568	8.00981595092025	0.790796597061098	3	5	eukaryotic translation initiation factor 2B complex
GO:0005880	0.030700234503568	8.00981595092025	0.790796597061098	3	5	nuclear microtubule
GO:0030897	0.030700234503568	8.00981595092025	0.790796597061098	3	5	HOPS complex
GO:0042645	0.03358450208566	2.5196804647785	3.95398298530549	8	25	mitochondrial nucleoid
GO:0044459	0.0366510127375306	1.726875	11.7037896365043	18	74	plasma membrane part
GO:0000306	0.0403067686799405	4.27420147420147	1.42343387470998	4	9	extrinsic to vacuolar membrane
GO:0005751	0.0403067686799405	4.27420147420147	1.42343387470998	4	9	mitochondrial respiratory chain complex IV
GO:0030867	0.0403067686799405	4.27420147420147	1.42343387470998	4	9	rough endoplasmic reticulum membrane
GO:0005736	0.0417192694743502	3.3410209102091	2.05607115235886	5	13	DNA-directed RNA polymerase I complex
