# Supplementary material for: An efficient algorithm to explore liquid association on a genome-wide scale
Source: BMC Bioinformatics. 2014 Nov 28;15(1):371. doi: 10.1186/s12859-014-0371-5 (PMC4255454; doi:10.1186/s12859-014-0371-5)
Supplement: Additional file 13 — Enriched GO molecular process categories for genes in the top triplets with significant MLA values. [file 12859_2014_371_MOESM13_ESM.txt]

GOMFID	Pvalue	OddsRatio	ExpCount	Count	Size	Term
GO:0004871	0.0113909133974247	2.28003919794965	7.43348801237432	14	47	signal transducer activity
GO:0004364	0.0145678614525601	7.12694512694513	1.10711523588554	4	7	glutathione transferase activity
GO:0008324	0.0171124741835785	1.60060314767694	22.1423047177108	32	140	cation transmembrane transporter activity
GO:0022892	0.0171950550938271	1.37141728395062	53.4578499613302	68	338	substrate-specific transporter activity
GO:0008173	0.0173574099895755	2.5536303630363	4.90293890177881	10	31	RNA methyltransferase activity
GO:0008135	0.0205695409548988	2.01463262764633	8.69876256767208	15	55	translation factor activity, nucleic acid binding
GO:0015077	0.0205695409548988	2.01463262764633	8.69876256767208	15	55	monovalent inorganic cation transmembrane transporter activity
GO:0046933	0.0255308866028564	5.34398034398034	1.26527455529776	4	8	proton-transporting ATP synthase activity, rotational mechanism
GO:0001075	0.02971974814673	3.20985221674877	2.53054911059551	6	16	RNA polymerase II core promoter sequence-specific DNA binding transcription factor activity involved in preinitiation complex assembly
GO:0000033	0.030700234503568	8.00981595092025	0.790796597061098	3	5	alpha-1,3-mannosyltransferase activity
GO:0004707	0.030700234503568	8.00981595092025	0.790796597061098	3	5	MAP kinase activity
GO:0008443	0.030700234503568	8.00981595092025	0.790796597061098	3	5	phosphofructokinase activity
GO:0022857	0.0380819988182815	1.31827990455441	50.1365042536736	62	317	transmembrane transporter activity
GO:0015175	0.0403067686799405	4.27420147420147	1.42343387470998	4	9	neutral amino acid transmembrane transporter activity
GO:0015665	0.0417192694743502	3.3410209102091	2.05607115235886	5	13	alcohol transmembrane transporter activity
GO:0051082	0.0454679316005327	1.64617061649643	12.8109048723898	19	81	unfolded protein binding
